# Supplementary material for: A complete twelve-gene deletion null mutant reveals that cyclic di-GMP is a global regulator of phase-transition and host colonization in Erwinia amylovora
Source: PLoS Pathog. 2022 Aug 1;18(8):e1010737. doi: 10.1371/journal.ppat.1010737 (PMC9371280; doi:10.1371/journal.ppat.1010737)
Supplement: S1 Data — (XLSX) [file ppat.1010737.s001.xlsx]

## Sheet: Sheet1
Figure 1D
	1	2	3	4	5	6	7	8	9	10	11	12	13	14	15	16	17	18	19	Hour
Ea1189	0.143	0.1649	0.1865	0.1882	0.2047	0.2181	0.2338	0.2537	0.286	0.31	0.3359	0.3486	0.3612	0.3755	0.4363	0.4272	0.4503	0.4068	0.4255
	0.1604	0.1539	0.1628	0.186	0.208	0.2426	0.2834	0.332	0.3547	0.3784	0.3966	0.434	0.4405	0.4648	0.4705	0.503	0.5339	0.5488	0.6532
	0.1502	0.1656	0.1877	0.2077	0.2372	0.2661	0.2943	0.3226	0.3521	0.3754	0.3933	0.4146	0.4427	0.4658	0.5168	0.5058	0.5165	0.5852	0.5868
Ea1189Δ12	0.1459	0.1475	0.1578	0.1763	0.1935	0.2089	0.2252	0.2414	0.256	0.2731	0.2904	0.306	0.3238	0.3396	0.3834	0.3646	0.3799	0.3433	0.3776
	0.1405	0.1403	0.1485	0.1693	0.1897	0.2114	0.2362	0.2616	0.284	0.3103	0.3354	0.3699	0.3909	0.4141	0.4653	0.4709	0.4945	0.5498	0.5653
	0.142	0.1589	0.1709	0.1885	0.2071	0.2274	0.2475	0.2657	0.2876	0.3089	0.3286	0.3501	0.3649	0.3812	0.4175	0.4151	0.4289	0.4679	0.4881
Figure 1E
	Leaf				Petiole
	Day0	Day1	Day2	Day3	Day0	Day1	Day2	Day3
Ea1189	1.85185e+07	7.22222e+07	1.12644e+08	140000	0	0	603333	3.53333e+06
	2.27273e+07	1.23457e+07	7.70115e+07	62069	0	0	126667	1.46667e+06
	3.08642e+07	6.95238e+07	6.66667e+07	133333	0	0	772358	3.13333e+06
Ea1189Δ12	9.66667e+07	5.68627e+08	1.76667e+06	1814.81	0	16.6667	0	0
	1.76667e+08	1.63333e+06	5.50725e+06	4803.92	0	36.6667	0	0
	1.26667e+07	5.33333e+06	1.0625e+06	1583.33	0	0	0	0
Figure2B
Ea1189	20.515	9.69	37.741
Ea1189Δ12	1.527	5.966	1.974
Δ12+edcA	15.339	16.015	12.29
Δ12+edcB	17.558	14.071	15.303
Δ12+edcC	19.399	18.805	17.651
Δ12+edcD	19.598	26.684	22.941
Δ12+edcE	20.656	26.901	30.458
Δ8	2.356	1.82	3.89
Figure 2C
Ea1189	28.7917	12.499	44.1634
Ea1189Δ12	0	0	0
Δ12+edcA	32.024	12.3297	42.2137
Δ12+edcB	26.3219	19.5496	24.8702
Δ12+edcC	30.5039	17.14	36.9686
Δ12+edcD	22.939	16.06	35.1151
Δ12+edcE	46.3835	65.31	31.6474
Δ8	0	0	0
Figure 2D
Ea1189	0	0	0
Ea1189Δ12	6.86584	6.31215	7.5284
Δ12+edcA	7.20029	6.00955	8.5276
Δ12+edcB	6.68715	6.46813	5.5662
Δ12+edcC	4.58325	4.20758	3.0434
Δ12+edcD	5.49646	5.58426	4.0443
Δ12+edcE	2.61383	1.11735	1.421
Δ8	-5.56606	-3.27705	-6.0388
Figure 2E
Ea1189	7.65	10.5	5.2
Ea1189Δ12	2.36	1	2.5
Δ12+edcA	4.33	2.2	2.8
Δ12+edcB	1.32	2.6	1.5
Δ12+edcC	3.68	4.8	3.1
Δ12+edcD	2.41	1.3	3.3
Δ12+edcE	8.69	13.1	3.7
Δ8	5.8	3.5	6.69
Figure 2F
Ea1189	4.342	3.502	5.423
Ea1189Δ12	6.364	6.001	8.46
Δ12+edcA	3.43	2.004	4.171
Δ12+edcB	3.74	4.471	2.194
Δ12+edcC	3.286	7.652	1.716
Δ12+edcD	1.716	3.981	3.332
Δ12+edcE	1.468	3.888	1.729
Δ8	3.534	4.93	2.983
Figure 3A
	fliC
Ea1189	0	0	0
Ea1189Δ12	-0.408711	-1.83786	0.425454
	hofC
Ea1189	0	0	0
Ea1189Δ12	-1.95375	-1.16232	-1.15421
	crl
Ea1189	0	0	0
Ea1189Δ12	0.143094	0.2087	0.655
	fimA
Ea1189	0	0	0
Ea1189Δ12	0.358627	0.12458	0.3677
Figure3B
Δ12	2.857	6.942	0.716
Δ12 + hofC OE	69.101	51.015	66.332
Δ12ΔfliC + hofC OE	2.602	6.96	0.729
Δ12 + fliC OE	2.954	8.30567	2.697
Δ12ΔhofC	3.818	5.14072	2.439
Δ12ΔfliC	3.082	4.48923	3.591
Ea1189	58.209	53.4126	66.181
Ea1189 + hofC OE	30.67	52.8377	19.084
Ea1189ΔfliC + hofC OE	39.46	37.1843	34.421
Ea1189 + fliC OE	6.6	3.17003	4.67876
Ea1189ΔfliC	59.025	48.0084	65.6437
Ea1189ΔhofC	6.348	3.4073	6.90875
Sup Fig1A	qpcr
	atpG
Ea1189	0	0	0
Ea1189Δ12	-0.525233	-0.1264	-0.704861
	fliG
Ea1189	0	0	0
Ea1189Δ12	7.34473	4.69671	9.41484
1B
	EAM_2517
Ea1189Δ8	0	0	0
Ea1189Δ8+edcA	-4.02604	-3.07	-3.10777
Ea1189Δ8+edcB	-3.84972	-5.11032	-4.74946
Ea1189Δ8+edcC	-6.38402	-6.65296	-3.70591
Ea1189Δ8+edcD	-0.5462	-0.0485025	-0.83893
Ea1189Δ8+edcE	-6.19319	-3.53106	-7.69799
	EAM_1085
Ea1189Δ8	0	0	0
Ea1189Δ8+edcA	-2.22388	-1.95264	-4.71746
Ea1189Δ8+edcB	-3.01434	-6.98025	-1.66975
Ea1189Δ8+edcC	-3.88741	-3.07324	-5.06145
Ea1189Δ8+edcD	-3.26633	-1.38427	-5.59565
Ea1189Δ8+edcE	-4.52853	-9.15561	-1.79589
