# Supplementary material for: A complete twelve-gene deletion null mutant reveals that cyclic di-GMP is a global regulator of phase-transition and host colonization in Erwinia amylovora
Source: PLoS Pathog. 2022 Aug 1;18(8):e1010737. doi: 10.1371/journal.ppat.1010737 (PMC9371280; doi:10.1371/journal.ppat.1010737)
Supplement: S1 Datasheet — (XLSX) [file ppat.1010737.s002.xlsx]

## Sheet: WTvs12PosDEG and GO
Name	Direction	Differential Expression Absolute Confidence	Differential Expression Confidence	Differential Expression Log2 Ratio	Differential Expression p-value	Differential Expression Base Mean	NCBI Feature Key	locus_tag	old_locus_tag	protein_id	product	Differential Expression Adjusted p-value	Differential Expression Log2 Standard Error	Differential Expression Wald Statistic
TIGR03756 family integrating conjugative elementprotein CDS	reverse	53.04	53.04	5.65378	1.02e-54	185.246	CDS	EAM_RS14005	EAM_2855	WP_004155408.1	TIGR03756 family integrating conjugative elementprotein	9.1e-54	0.362921	15.5785
AlpA family phage regulatory protein CDS	forward	24.35	24.35	5.57064	1.36e-25	66.6798	CDS	EAM_RS14820	EAM_3026	WP_004155182.1	AlpA family phage regulatory protein	4.51e-25	0.532718	10.457
glgB CDS	reverse	183.12	183.12	5.48336	7.21e-186	935.871	CDS	EAM_RS16075	EAM_3272	WP_004160766.1	1,4-alpha-glucan branching enzyme	7.51e-184	0.188587	29.0761
fimbrial protein A precursor CDS	forward	47.78	47.78	5.46719	2.17e-49	152.995	CDS	EAM_RS01250	EAM_0231	WP_004154993.1	fimbrial protein A precursor	1.66e-48	0.370065	14.7736
hypothetical protein CDS	reverse	40.49	40.49	5.40462	5.29e-42	120.083	CDS	EAM_RS16430		WP_004160977.1	hypothetical protein	3.24e-41	0.397996	13.5796
glgX CDS	reverse	151.4	151.4	5.20116	5.6e-154	752.23	CDS	EAM_RS19320	EAM_3271	WP_004160754.1	glycogen debranching protein GlgX	3.97e-152	0.196762	26.4338
hypothetical protein CDS	forward	41.17	41.17	5.02995	1.09e-42	119.653	CDS	EAM_RS03470	EAM_0708	WP_004159702.1	hypothetical protein	6.82e-42	0.367297	13.6945
integrating conjugative element protein CDS	reverse	87.67	87.67	4.82022	1.09e-89	340.998	CDS	EAM_RS14000	EAM_2854	WP_004155410.1	integrating conjugative element protein	2.12e-88	0.240041	20.0808
YIP1 family protein CDS	forward	124.71	124.71	4.53996	4.03e-127	3150.18	CDS	EAM_RS06020	EAM_1231	WP_004156767.1	YIP1 family protein	1.95e-125	0.189287	23.9845			GO ID	Description	Pvalue	Corr. Pvalue	Clustal frequency	total frequency	genes
galB CDS	forward	56.57	56.57	4.49335	2.78e-58	197.14	CDS	EAM_RS09185	EAM_1906	WP_004157784.1	4-oxalmesaconate hydratase	2.68e-57	0.279181	16.0947			1539	ciliary or flagellar motility	3.2281e-23	1.8185e-21	14/38 36.8%	25/3757 0.6%	FLHB FLGB FLGC FLIF FLIG FLGF FLII FLGH FLGI FLIK FLIM FLIP FLIQ FLHA
amino acid ABC transporter permease CDS	forward	64.6	64.6	4.44883	2.15e-66	189.015	CDS	EAM_RS04295	EAM_0873	WP_004156070.1	amino acid ABC transporter permease	2.54e-65	0.25847	17.2122			51674	localization of cell	3.2281e-23	1.8185e-21	14/38 36.8%	25/3757 0.6%	FLHB FLGB FLGC FLIF FLIG FLGF FLII FLGH FLGI FLIK FLIM FLIP FLIQ FLHA
sctD CDS	forward	62.32	62.32	4.4244	4.41e-64	288.795	CDS	EAM_RS14195	EAM_2897	WP_004155348.1	type III secretion system inner membrane ring subunit SctD	4.81e-63	0.261781	16.9012			48870	cell motility	3.2281e-23	1.8185e-21	14/38 36.8%	25/3757 0.6%	FLHB FLGB FLGC FLIF FLIG FLGF FLII FLGH FLGI FLIK FLIM FLIP FLIQ FLHA
transporter substrate-binding domain-containing protein CDS	forward	71.13	71.13	4.33901	5.35e-73	232.138	CDS	EAM_RS04290	EAM_0872	WP_004156069.1	transporter substrate-binding domain-containing protein	7.46e-72	0.240103	18.0714			6928	cellular component movement	6.9522e-23	2.9373e-21	14/38 36.8%	26/3757 0.6%	FLHB FLGB FLGC FLIF FLIG FLGF FLII FLGH FLGI FLIK FLIM FLIP FLIQ FLHA
DNA-binding domain-containing protein CDS	reverse	103.56	103.56	4.32268	9.56e-106	429.102	CDS	EAM_RS13995	EAM_2853	WP_004155414.1	DNA-binding domain-containing protein	2.75e-104	0.19792	21.8406			40011	locomotion	1.5306e-18	5.1733e-17	14/38 36.8%	46/3757 1.2%	FLHB FLGB FLGC FLIF FLIG FLGF FLII FLGH FLGI FLIK FLIM FLIP FLIQ FLHA
tssJ CDS	forward	11.86	11.86	4.31034	6.61e-13	90.3913	CDS	EAM_RS02010	EAM_0390	WP_033477797.1	type VI secretion system lipoprotein TssJ	1.37e-12	0.599718	7.18729			51179	localization	2.1237e-17	5.9817e-16	23/38 60.5%	277/3757 7.3%	UGPE FLHB GSPE FLGB GSPD FLGC GSPG FLIF GSPF FLIG FLGF FLII FLGH FLGI FLIK KDPB CCMD KDPA FLIM HRPP FLIP FLIQ FLHA
glgC CDS	reverse	151.76	151.76	4.27233	2.41e-154	688.56	CDS	EAM_RS19315	EAM_3270	WP_004160753.1	glucose-1-phosphate adenylyltransferase	1.75e-152	0.161429	26.4657			9987	cellular process	1.5947e-13	3.8502e-12	33/38 86.8%	1097/3757 29.1%	GSPE FLGB GSPD FLGC GSPG FLIF GSPF FLIG FLGF MOBA FLII FLGH FLGI FLIK RADC RND FLIM POXB FLIP FLIQ POLB FLHA FLHB GLGB HRPP BETA PGI DTD THIE HEMH TKT FLIA TAL
prepilin-type N-terminal cleavage/methylation domain-containing protein CDS	reverse	40.2	40.2	4.24882	1.03e-41	119.324	CDS	EAM_RS03515	EAM_0717	WP_004159691.1	prepilin-type N-terminal cleavage/methylation domain-containing protein	6.25e-41	0.314018	13.5305			43064	flagellum organization	3.1604e-10	5.9345e-09	6/38 15.7%	11/3757 0.2%	FLHB FLII FLIK FLIP FLIQ FLHA
chemotaxis response regulator protein-glutamate methylesterase CDS	forward	75.83	75.83	4.1871	9.64e-78	292.82	CDS	EAM_RS12610	EAM_2583	WP_004159330.1	chemotaxis response regulator protein-glutamate methylesterase	1.48e-76	0.224336	18.6644			9296	flagellum assembly	3.1604e-10	5.9345e-09	6/38 15.7%	11/3757 0.2%	FLHB FLII FLIK FLIP FLIQ FLHA
sctV CDS	forward	106.41	106.41	4.18615	1.22e-108	517.696	CDS	EAM_RS14190	EAM_2896	WP_004155349.1	type III secretion system export apparatus subunit SctV	3.85e-107	0.189053	22.1428			22607	cellular component assembly	1.5013e-07	2.5373e-06	7/38 18.4%	43/3757 1.1%	FLHB FLII FLIK FLIP FLIQ FLIA FLHA
TIGR03757 family integrating conjugative elementprotein CDS	reverse	44.28	44.28	4.13782	7.78e-46	117.05	CDS	EAM_RS14010	EAM_2856	WP_004155406.1	TIGR03757 family integrating conjugative elementprotein	5.3e-45	0.29116	14.2115			30031	cell projection assembly	1.8003e-07	2.766e-06	6/38 15.7%	27/3757 0.7%	FLHB FLII FLIK FLIP FLIQ FLHA
tssK CDS	forward	84.95	84.95	4.10936	6.27e-87	453.77	CDS	EAM_RS01905	EAM_0369	WP_004160282.1	type VI secretion system baseplate subunit TssK	1.12e-85	0.207938	19.7625			30030	cell projection organization	2.2746e-07	3.2033e-06	6/38 15.7%	28/3757 0.7%	FLHB FLII FLIK FLIP FLIQ FLHA
NAD(P)-dependent oxidoreductase CDS	forward	65.23	65.23	4.10279	4.89e-67	216.792	CDS	EAM_RS09200	EAM_1909	WP_004157786.1	NAD(P)-dependent oxidoreductase	5.9e-66	0.237186	17.2978			16043	cellular component organization	5.0883e-07	6.6148e-06	7/38 18.4%	51/3757 1.3%	FLHB FLII FLIK FLIP FLIQ FLIA FLHA
type IV toxin-antitoxin system YeeU family antitoxin CDS	reverse	35.91	35.91	4.10086	2.44e-37	84.7515	CDS	EAM_RS14800	EAM_3021	WP_004155188.1	type IV toxin-antitoxin system YeeU family antitoxin	1.24e-36	0.321153	12.7692			15628	protein secretion by the type II secretion system	4.1593e-06	5.0209e-05	4/38 10.5%	12/3757 0.3%	GSPE GSPD GSPG GSPF
type VI secretion system protein TssL, short form CDS	forward	51.78	51.78	4.09246	1.93e-53	175.59	CDS	EAM_RS01910	EAM_0370	WP_004160281.1	type VI secretion system protein TssL, short form	1.65e-52	0.265928	15.3894			44085	cellular component biogenesis	2.6551e-05	0.00029915	7/38 18.4%	91/3757 2.4%	FLHB FLII FLIK FLIP FLIQ FLIA FLHA
TA system toxin CbtA family protein CDS	reverse	29.94	29.94	4.08557	2.78e-31	69.609	CDS	EAM_RS14795	EAM_3020	WP_004155189.1	TA system toxin CbtA family protein	1.16e-30	0.351189	11.6335			6006	glucose metabolic process	0.00013224	0.0013968	4/38 10.5%	27/3757 0.7%	GLGB PGI TKT TAL
tssG CDS	forward	104.79	104.79	4.08259	5.31e-107	391.45	CDS	EAM_RS01970	EAM_0382	WP_004160261.1	type VI secretion system baseplate subunit TssG	1.61e-105	0.185807	21.9723			46903	secretion	0.00023042	0.0018393	5/38 13.1%	57/3757 1.5%	GSPE GSPD GSPG GSPF HRPP
minor fimbrial subunit faeH precursor CDS	forward	70.28	70.28	4.04629	3.88e-72	233.225	CDS	EAM_RS01275	EAM_0236	WP_004155000.1	minor fimbrial subunit faeH precursor	5.25e-71	0.225271	17.9619			9306	protein secretion	0.00023042	0.0018393	5/38 13.1%	57/3757 1.5%	GSPE GSPD GSPG GSPF HRPP
sctT CDS	reverse	68.69	68.69	4.02625	1.54e-70	217.08	CDS	EAM_RS13005	EAM_2657	WP_004155887.1	type III secretion system export apparatus subunit SctT	2.02e-69	0.226749	17.7564			32940	secretion by cell	0.00023042	0.0018393	5/38 13.1%	57/3757 1.5%	GSPE GSPD GSPG GSPF HRPP
hypothetical protein CDS	forward	43.17	43.17	3.98126	1.03e-44	124.899	CDS	EAM_RS19700	EAM_3027		hypothetical protein	6.7e-44	0.283776	14.0296			51649	establishment of localization in cell	0.00023042	0.0018393	5/38 13.1%	57/3757 1.5%	GSPE GSPD GSPG GSPF HRPP
EscU/YscU/HrcU family type III secretion system export apparatus switch protein CDS	reverse	73.59	73.59	3.97117	1.74e-75	275.135	CDS	EAM_RS13000	EAM_2656	WP_004161836.1	EscU/YscU/HrcU family type III secretion system export apparatus switch protein	2.58e-74	0.216002	18.3849			45184	establishment of protein localization	0.00025031	0.0018393	5/38 13.1%	58/3757 1.5%	GSPE GSPD GSPG GSPF HRPP
4-carboxy-4-hydroxy-2-oxoadipate aldolase/oxaloacetate decarboxylase CDS	forward	49.9	49.9	3.9631	1.57e-51	156.717	CDS	EAM_RS09190	EAM_1907	WP_004164357.1	4-carboxy-4-hydroxy-2-oxoadipate aldolase/oxaloacetate decarboxylase	1.26e-50	0.262418	15.1022			8104	protein localization	0.00025031	0.0018393	5/38 13.1%	58/3757 1.5%	GSPE GSPD GSPG GSPF HRPP
tssB CDS	forward	43.51	43.51	3.95271	4.66e-45	132.246	CDS	EAM_RS01895	EAM_0367	WP_004160284.1	type VI secretion system contractile sheath small subunit	3.09e-44	0.280622	14.0856			15031	protein transport	0.00025031	0.0018393	5/38 13.1%	58/3757 1.5%	GSPE GSPD GSPG GSPF HRPP
tyrosine protein phosphatase CDS	reverse	97.09	97.09	3.9125	3.44e-99	535.962	CDS	EAM_RS16900	EAM_3437	WP_004161138.1	tyrosine protein phosphatase	8.19e-98	0.185079	21.1396			33036	macromolecule localization	0.00027149	0.0019117	5/38 13.1%	59/3757 1.5%	GSPE GSPD GSPG GSPF HRPP
gspI CDS	reverse	32.66	32.66	3.86514	4.85e-34	78.9356	CDS	EAM_RS03510	EAM_0716	WP_004159692.1	type II secretion system minor pseudopilin GspI	2.2e-33	0.317759	12.1637			51641	cellular localization	0.00029399	0.0019874	5/38 13.1%	60/3757 1.5%	GSPE GSPD GSPG GSPF HRPP
hypothetical protein CDS	forward	39.75	39.75	3.83427	2.96e-41	131.058	CDS	EAM_RS01625		WP_004160422.1	hypothetical protein	1.77e-40	0.285015	13.4529			19318	hexose metabolic process	0.0004158	0.0027027	4/38 10.5%	36/3757 0.9%	GLGB PGI TKT TAL
type II secretion protein L CDS	reverse	75.29	75.29	3.81659	3.37e-77	276.466	CDS	EAM_RS03495	EAM_0713	WP_004159697.1	type II secretion protein L	5.09e-76	0.205222	18.5974			51234	establishment of localization	0.00063419	0.0038278	9/38 23.6%	249/3757 6.6%	UGPE GSPE GSPD GSPG GSPF KDPB CCMD KDPA HRPP
transcriptional regulator CDS	forward	49.61	49.61	3.78624	3.04e-51	136.396	CDS	EAM_RS19710		WP_168385081.1	transcriptional regulator	2.43e-50	0.251436	15.0584			6810	transport	0.00063419	0.0038278	9/38 23.6%	249/3757 6.6%	UGPE GSPE GSPD GSPG GSPF KDPB CCMD KDPA HRPP
hypothetical protein CDS	forward	23.38	23.38	3.77625	1.29e-24	50.8358	CDS	EAM_RS19600		WP_004157007.1	hypothetical protein	4.12e-24	0.368717	10.2416			5996	monosaccharide metabolic process	0.00098532	0.005742	4/38 10.5%	45/3757 1.1%	GLGB PGI TKT TAL
amino acid ABC transporter permease CDS	forward	49.59	49.59	3.7746	3.18e-51	191.218	CDS	EAM_RS04300	EAM_0874	WP_004156071.1	amino acid ABC transporter permease	2.55e-50	0.250715	15.0553			6007	glucose catabolic process	0.00112	0.0063095	3/38 7.8%	21/3757 0.5%	PGI TKT TAL
hypothetical protein CDS	forward	9.13	9.13	3.74732	3.96e-10	243.234	CDS	EAM_RS02015	EAM_0391	WP_004160250.1	hypothetical protein	7.33e-10	0.599029	6.25566			46365	monosaccharide catabolic process	0.0012879	0.0068015	3/38 7.8%	22/3757 0.5%	PGI TKT TAL
mobA CDS	reverse	101.87	101.87	3.73708	5.08e-104	679.444	CDS	EAM_RS00130	EAM_0022	WP_004154739.1	molybdenum cofactor guanylyltransferase MobA	1.36e-102	0.172548	21.6582			19320	hexose catabolic process	0.0012879	0.0068015	3/38 7.8%	22/3757 0.5%	PGI TKT TAL
tssJ CDS	forward	38.62	38.62	3.73434	4.18e-40	91.5254	CDS	EAM_RS01975	EAM_0383	WP_013035793.1	type VI secretion system lipoprotein TssJ	2.39e-39	0.281713	13.2558			44275	cellular carbohydrate catabolic process	0.0014707	0.0075319	3/38 7.8%	23/3757 0.6%	PGI TKT TAL
non-ribosomal peptide synthetase CDS	forward	246.15	246.15	3.7174	3.22e-249	3766.29	CDS	EAM_RS11790	EAM_2421	WP_013036146.1	non-ribosomal peptide synthetase	7.15e-247	0.110252	33.7174			46164	alcohol catabolic process	0.0018836	0.0093624	3/38 7.8%	25/3757 0.6%	PGI TKT TAL
prepilin-type N-terminal cleavage/methylation domain-containing protein CDS	reverse	46.35	46.35	3.71083	6.07e-48	116.23	CDS	EAM_RS13415	EAM_2735	WP_004155720.1	prepilin-type N-terminal cleavage/methylation domain-containing protein	4.49e-47	0.255086	14.5474
type II toxin-antitoxin system RelE/ParE family toxin CDS	forward	22.16	22.16	3.69985	2.27e-23	47.9628	CDS	EAM_RS03910	EAM_0803	WP_013035888.1	type II toxin-antitoxin system RelE/ParE family toxin	6.99e-23	0.371455	9.96044
fliQ CDS	reverse	24.58	24.58	3.69269	7.87e-26	53.7113	CDS	EAM_RS12540	EAM_2569	WP_004159293.1	flagellar biosynthesis protein FliQ	2.63e-25	0.351389	10.5088
katG CDS	forward	230.19	230.19	3.63652	4.11e-233	9023.29	CDS	EAM_RS10080	EAM_2086	WP_004158140.1	catalase/peroxidase HPI	6.52e-231	0.11155	32.5999
tail fiber assembly protein CDS	forward	36.46	36.46	3.61662	6.68e-38	87.508	CDS	EAM_RS01520	EAM_0285	WP_004160458.1	tail fiber assembly protein	3.46e-37	0.281023	12.8695
GNAT family N-acetyltransferase CDS	forward	43.3	43.3	3.61333	7.7e-45	116.304	CDS	EAM_RS06105	EAM_1249	WP_004156787.1	GNAT family N-acetyltransferase	5.06e-44	0.257177	14.05
gspK CDS	reverse	56.26	56.26	3.60138	5.65e-58	234.828	CDS	EAM_RS03500	EAM_0714	WP_004159694.1	type II secretion system minor pseudopilin GspK	5.44e-57	0.224375	16.0508
hypothetical protein CDS	forward	25.45	25.45	3.59457	1.03e-26	57.8189	CDS	EAM_RS11785	EAM_2420	WP_013036145.1	hypothetical protein	3.56e-26	0.335967	10.6992
FAD-dependent oxidoreductase CDS	reverse	86.91	86.91	3.58487	6.56e-89	305.498	CDS	EAM_RS08550	EAM_1762	WP_004157588.1	FAD-dependent oxidoreductase	1.23e-87	0.179322	19.9912
hypothetical protein CDS	reverse	183.03	183.03	3.57245	9.21e-186	3803.97	CDS	EAM_RS18115	EAM_1071	WP_004156497.1	hypothetical protein	9.3e-184	0.122901	29.0677
4-oxalomesaconate tautomerase CDS	forward	64.67	64.67	3.55464	1.82e-66	253.261	CDS	EAM_RS09195	EAM_1908	WP_004164359.1	4-oxalomesaconate tautomerase	2.16e-65	0.206401	17.222
winged helix-turn-helix domain-containing protein CDS	forward	38.44	38.44	3.55068	6.49e-40	111.439	CDS	EAM_RS16820	EAM_3422	WP_004163508.1	winged helix-turn-helix domain-containing protein	3.67e-39	0.268529	13.2227
vgrG CDS	forward	81.91	81.91	3.52727	7.25e-84	727.436	CDS	EAM_RS01980	EAM_0384	WP_004160259.1	type VI secretion system tip protein VgrG	1.24e-82	0.181788	19.4032
minor fimbrial subunit faeI precursor CDS	forward	63.52	63.52	3.52124	2.62e-65	271.149	CDS	EAM_RS01280	EAM_0237	WP_004155001.1	minor fimbrial subunit faeI precursor	3.01e-64	0.206321	17.0668
flgB CDS	reverse	36.55	36.55	3.51275	5.41e-38	104.06	CDS	EAM_RS12470	EAM_2555	WP_004159267.1	flagellar basal body rod protein FlgB	2.81e-37	0.272605	12.8859
pqqA CDS	forward	8.58	8.58	3.51167	1.45e-09	1485.72	CDS	EAM_RS17980	EAM_0512A	WP_004160001.1	pyrroloquinoline quinone precursor peptide PqqA	2.62e-09	0.580447	6.04995
kdpB CDS	reverse	83.64	83.64	3.50013	1.31e-85	737.401	CDS	EAM_RS16495	EAM_3358	WP_004161012.1	potassium-transporting ATPase subunit KdpB	2.31e-84	0.1785	19.6085
type III secretion system HrpP C-terminal domain-containing protein CDS	forward	44.55	44.55	3.4739	4.09e-46	121.626	CDS	EAM_RS14210	EAM_2900	WP_004155345.1	type III secretion system HrpP C-terminal domain-containing protein	2.82e-45	0.243674	14.2563
MdtA/MuxA family multidrug efflux RND transporter periplasmic adaptor subunit CDS	forward	83.37	83.37	3.46755	2.44e-85	307.173	CDS	EAM_RS10570	EAM_2183	WP_004158346.1	MdtA/MuxA family multidrug efflux RND transporter periplasmic adaptor subunit	4.28e-84	0.177125	19.5768
hypothetical protein CDS	forward	93.74	93.74	3.45963	8.15e-96	375.373	CDS	EAM_RS16905	EAM_3438	WP_004161140.1	hypothetical protein	1.81e-94	0.166572	20.7696
cheZ CDS	forward	49.69	49.69	3.43275	2.52e-51	167.722	CDS	EAM_RS12620	EAM_2585	WP_004159335.1	protein phosphatase CheZ	2.03e-50	0.227776	15.0707
flgH CDS	reverse	52.76	52.76	3.42705	1.97e-54	179.325	CDS	EAM_RS12440	EAM_2549	WP_004159242.1	flagellar basal body L-ring protein FlgH	1.74e-53	0.220585	15.5362
type VI secretion system tip protein VgrG CDS	forward	66.25	66.25	3.41926	4.61e-68	309.981	CDS	EAM_RS02025	EAM_0395	WP_004164818.1	type VI secretion system tip protein VgrG	5.68e-67	0.196134	17.4332
radC CDS	reverse	41.97	41.97	3.40983	1.68e-43	124.939	CDS	EAM_RS14805	EAM_3022	WP_004155187.1	DNA repair protein RadC	1.07e-42	0.246551	13.8301
peptidase M4 family protein CDS	forward	161.37	161.37	3.36164	5.37e-164	1176.55	CDS	EAM_RS12020	EAM_2467	WP_004159096.1	peptidase M4 family protein	4.26e-162	0.123176	27.2913
type VI secretion protein VasK CDS	forward	81.95	81.95	3.35616	6.52e-84	1002.8	CDS	EAM_RS01955	EAM_0379	WP_004160264.1	type VI secretion protein VasK	1.13e-82	0.172921	19.4087
sctS CDS	forward	34.36	34.36	3.35433	8.91e-36	89.7916	CDS	EAM_RS14225	EAM_2903	WP_004155341.1	type III secretion system export apparatus subunit SctS	4.32e-35	0.268649	12.4859
prepilin peptidase-dependent protein CDS	reverse	58.52	58.52	3.34979	3e-60	181.331	CDS	EAM_RS13410	EAM_2734	WP_004155722.1	prepilin peptidase-dependent protein	3.02e-59	0.204597	16.3727
cheY CDS	forward	26.34	26.34	3.32179	1.28e-27	72.5621	CDS	EAM_RS12615	EAM_2584	WP_004159332.1	chemotaxis response regulator CheY	4.62e-27	0.305025	10.8902
DUF4310 family protein CDS	forward	50.33	50.33	3.3148	5.75e-52	197.918	CDS	EAM_RS02430	EAM_0473	WP_004160075.1	DUF4310 family protein	4.69e-51	0.218537	15.1681
flagellar basal body P-ring protein FlgI CDS	reverse	60.03	60.03	3.31265	8.93e-62	256.791	CDS	EAM_RS12435	EAM_2548	WP_004159241.1	flagellar basal body P-ring protein FlgI	9.27e-61	0.199736	16.5851
uraD CDS	forward	44.17	44.17	3.2794	9.94e-46	133.76	CDS	EAM_RS04320	EAM_0878	WP_004156078.1	2-oxo-4-hydroxy-4-carboxy-5-ureidoimidazoline decarboxylase	6.73e-45	0.231037	14.1943
ssuD CDS	reverse	75.08	75.08	3.25003	5.51e-77	313.559	CDS	EAM_RS08560	EAM_1764	WP_004157590.1	FMNH2-dependent alkanesulfonate monooxygenase	8.27e-76	0.175004	18.5711
collagen-like triple helix repeat-containing protein CDS	forward	103.85	103.85	3.23966	4.92e-106	5517.59	CDS	EAM_RS03070	EAM_0624	WP_004159815.1	collagen-like triple helix repeat-containing protein	1.42e-104	0.148127	21.8709
leuL CDS	reverse	6.67	6.67	3.23562	1.3e-07	58.642	CDS	EAM_RS19110		WP_127133444.1	leu operon leader peptide	2.13e-07	0.61288	5.27937
NCS1 family nucleobase:cation symporter-1 CDS	reverse	93.8	93.8	3.2311	7.12e-96	1061.76	CDS	EAM_RS04220	EAM_0858	WP_004156047.1	NCS1 family nucleobase:cation symporter-1	1.59e-94	0.15552	20.7761
fliG CDS	reverse	48.18	48.18	3.22927	8.54e-50	202.285	CDS	EAM_RS12590	EAM_2579	WP_004159318.1	flagellar motor switch protein FliG	6.62e-49	0.217661	14.8362
LuxR C-terminal-related transcriptional regulator CDS	forward	38.55	38.55	3.22398	4.99e-40	120.164	CDS	EAM_RS16810	EAM_3420	WP_004161102.1	LuxR C-terminal-related transcriptional regulator	2.84e-39	0.243459	13.2424
hypothetical protein CDS	reverse	29.96	29.96	3.22192	2.64e-31	99.3079	CDS	EAM_RS15870		WP_004160680.1	hypothetical protein	1.1e-30	0.276842	11.6381
hypothetical protein CDS	reverse	36.86	36.86	3.19815	2.63e-38	118.863	CDS	EAM_RS18165		WP_004156804.1	hypothetical protein	1.39e-37	0.247125	12.9414
fliH CDS	reverse	66.64	66.64	3.19756	1.83e-68	261.667	CDS	EAM_RS12585	EAM_2578	WP_004159315.1	flagellar assembly protein FliH	2.29e-67	0.182865	17.4859
DUF4311 domain-containing protein CDS	forward	64.89	64.89	3.18487	1.07e-66	280.496	CDS	EAM_RS02425	EAM_0472	WP_004160076.1	DUF4311 domain-containing protein	1.28e-65	0.184601	17.2527
DUF3251 domain-containing protein CDS	reverse	81.69	81.69	3.18211	1.2e-83	3697.16	CDS	EAM_RS04730	EAM_0965	WP_004156259.1	DUF3251 domain-containing protein	2.05e-82	0.16422	19.3772
hypothetical protein CDS	forward	51.92	51.92	3.17302	1.41e-53	225.133	CDS	EAM_RS19690			hypothetical protein	1.21e-52	0.205909	15.4098
site-specific integrase CDS	forward	47.23	47.23	3.1687	7.8e-49	187.727	CDS	EAM_RS08700	EAM_1801	WP_004157640.1	site-specific integrase	5.9e-48	0.215748	14.6871
ribulokinase CDS	reverse	70.12	70.12	3.16137	5.7e-72	431.997	CDS	EAM_RS08245	EAM_1697	WP_013036027.1	ribulokinase	7.63e-71	0.176215	17.9404
lysM CDS	reverse	81.11	81.11	3.1483	4.57e-83	1226.62	CDS	EAM_RS04735	EAM_0966	WP_004156260.1	peptidoglycan-binding protein LysM	7.7e-82	0.163054	19.3083
hypothetical protein CDS	forward	9.6	9.6	3.14256	1.33e-10	58.9537	CDS	EAM_RS19565	EAM_0554	WP_013035838.1	hypothetical protein	2.51e-10	0.48921	6.42375
DUF5462 family protein CDS	forward	48.96	48.96	3.13744	1.4e-50	162.739	CDS	EAM_RS01265	EAM_0234	WP_169799826.1	DUF5462 family protein	1.1e-49	0.209761	14.9573
flagellar basal body rod protein FlgF CDS	reverse	49.37	49.37	3.1361	5.43e-51	163.293	CDS	EAM_RS12450	EAM_2551	WP_004159246.1	flagellar basal body rod protein FlgF	4.31e-50	0.208794	15.0201
tssC CDS	forward	52.72	52.72	3.13039	2.15e-54	415.036	CDS	EAM_RS01900	EAM_0368	WP_004160283.1	type VI secretion system contractile sheath large subunit	1.89e-53	0.20156	15.5308
tssA CDS	forward	84.28	84.28	3.12797	2.97e-86	500.325	CDS	EAM_RS01960	EAM_0380	WP_004160263.1	type VI secretion system protein TssA	5.29e-85	0.158911	19.6838
glgA CDS	reverse	147.18	147.18	3.1206	1e-149	942.187	CDS	EAM_RS16060	EAM_3269	WP_004160752.1	glycogen synthase GlgA	6.66e-148	0.119741	26.0614
hypothetical protein CDS	forward	22.48	22.48	3.11839	1.05e-23	56.535	CDS	EAM_RS19410		WP_155118290.1	hypothetical protein	3.28e-23	0.310706	10.0365
tssF CDS	forward	70.35	70.35	3.09151	3.25e-72	507.674	CDS	EAM_RS01965	EAM_0381	WP_004160262.1	type VI secretion system baseplate subunit TssF	4.42e-71	0.172021	17.9717
hypothetical protein CDS	reverse	5.02	5.02	3.08448	6.34e-06	51.2426	CDS	EAM_RS19405	EAM_1794	WP_013036045.1	hypothetical protein	9.57e-06	0.683229	4.51456
fimbria/pilus periplasmic chaperone CDS	forward	35.02	35.02	3.08051	1.92e-36	159.319	CDS	EAM_RS08805	EAM_1826	WP_004157681.1	fimbria/pilus periplasmic chaperone	9.5e-36	0.244336	12.6077
gamma-glutamyltransferase family protein CDS	reverse	80.22	80.22	3.08028	3.62e-82	402.395	CDS	EAM_RS04270	EAM_0868	WP_004156065.1	gamma-glutamyltransferase family protein	6.03e-81	0.160422	19.2012
CsbD family protein CDS	forward	42.86	42.86	3.07629	2.12e-44	1412.36	CDS	EAM_RS01450	EAM_0266	WP_004160488.1	CsbD family protein	1.37e-43	0.22008	13.978
4-aminobutyrate--2-oxoglutarate transaminase CDS	forward	45.37	45.37	3.0546	6e-47	383.506	CDS	EAM_RS11180	EAM_2305	WP_004158639.1	4-aminobutyrate--2-oxoglutarate transaminase	4.31e-46	0.212275	14.3898
DksA/TraR family C4-type zinc finger protein CDS	reverse	102.81	102.81	3.04981	5.6e-105	5000.58	CDS	EAM_RS06215	EAM_1271	WP_004156817.1	DksA/TraR family C4-type zinc finger protein	1.56e-103	0.140159	21.7596
hypothetical protein CDS	reverse	47.61	47.61	3.03308	3.18e-49	161.8	CDS	EAM_RS14135	EAM_2884	WP_004155362.1	hypothetical protein	2.43e-48	0.205662	14.7479
hypothetical protein CDS	forward	51.9	51.9	3.02886	1.45e-53	162.373	CDS	EAM_RS02000	EAM_0388	WP_004164822.1	hypothetical protein	1.25e-52	0.196582	15.4076
tal CDS	forward	153.99	153.99	3.02313	1.38e-156	10036.9	CDS	EAM_RS11725	EAM_2407	WP_004158945.1	transaldolase	1.02e-154	0.113397	26.6597
hisL CDS	forward	10.31	10.31	3.01293	2.53e-11	19.7687	CDS	EAM_RS19230		WP_127133421.1	his operon leader peptide	4.93e-11	0.451597	6.67173
fliF CDS	reverse	67.1	67.1	3.01112	6.36e-69	358.991	CDS	EAM_RS12595	EAM_2580	WP_004159319.1	flagellar M-ring protein FliF	8e-68	0.171611	17.5462
LrgB family protein CDS	forward	79.53	79.53	3.00932	1.81e-81	327.504	CDS	EAM_RS01675	EAM_0323	WP_004160396.1	LrgB family protein	2.98e-80	0.157414	19.1172
pyridoxal-phosphate dependent enzyme CDS	reverse	33.6	33.6	3.0009	5.35e-35	169.93	CDS	EAM_RS19475	EAM_2063		pyridoxal-phosphate dependent enzyme	2.53e-34	0.243135	12.3425
trxC CDS	forward	129.65	129.65	2.97035	4.36e-132	1696.28	CDS	EAM_RS12720	EAM_2607	WP_004159388.1	thioredoxin TrxC	2.23e-130	0.121457	24.4559
hypothetical protein CDS	forward	31.2	31.2	2.96707	1.45e-32	90.3026	CDS	EAM_RS19555	EAM_0550	WP_004159966.1	hypothetical protein	6.31e-32	0.249688	11.8831
fliM CDS	reverse	47.54	47.54	2.96498	3.81e-49	231.355	CDS	EAM_RS12560	EAM_2573	WP_004159305.1	flagellar motor switch protein FliM	2.91e-48	0.201213	14.7355
PAAR domain-containing protein CDS	forward	56.89	56.89	2.95577	1.31e-58	333.402	CDS	EAM_RS02920	EAM_0595	WP_004159867.1	PAAR domain-containing protein	1.28e-57	0.183121	16.1411
hypothetical protein CDS	reverse	33.85	33.85	2.94776	2.99e-35	148.091	CDS	EAM_RS14105	EAM_2878	WP_004155368.1	hypothetical protein	1.42e-34	0.237928	12.3893
high-affinity branched-chain amino acid ABC transporter permease LivM CDS	reverse	61.68	61.68	2.94465	1.94e-63	377.251	CDS	EAM_RS16155	EAM_3288	WP_004160801.1	high-affinity branched-chain amino acid ABC transporter permease LivM	2.07e-62	0.175135	16.8136
sctN CDS	forward	59.23	59.23	2.93382	5.67e-61	278.695	CDS	EAM_RS14200	EAM_2898	WP_004155347.1	type III secretion system ATPase SctN	5.84e-60	0.178092	16.4737
helix-turn-helix transcriptional regulator CDS	forward	51.43	51.43	2.8943	4.4e-53	229.776	CDS	EAM_RS16320	EAM_3320	WP_004160917.1	helix-turn-helix transcriptional regulator	3.73e-52	0.188728	15.3359
kdpF CDS	reverse	27.46	27.46	2.87789	9.23e-29	69.625	CDS	EAM_RS16505	EAM_3360	WP_004163493.1	K(+)-transporting ATPase subunit F	3.48e-28	0.258631	11.1274
flhB CDS	forward	48.96	48.96	2.87166	1.4e-50	306.816	CDS	EAM_RS12625	EAM_2586	WP_004159338.1	flagellar type III secretion system protein FlhB	1.1e-49	0.19199	14.9573
fliP CDS	reverse	46.26	46.26	2.8699	7.44e-48	160.416	CDS	EAM_RS12545	EAM_2570	WP_004159294.1	flagellar type III secretion system pore proteinFliP	5.48e-47	0.197469	14.5334
tkt CDS	forward	97.53	97.53	2.86758	1.23e-99	23756.4	CDS	EAM_RS11730	EAM_2408	WP_004158947.1	transketolase	2.98e-98	0.13534	21.188
helix-turn-helix domain-containing protein CDS	reverse	37.5	37.5	2.86226	5.82e-39	111.962	CDS	EAM_RS17010	EAM_3461	WP_004161193.1	helix-turn-helix domain-containing protein	3.17e-38	0.219218	13.0567
hypothetical protein CDS	reverse	45.08	45.08	2.86137	1.17e-46	283.351	CDS	EAM_RS16050	EAM_3267	WP_004160749.1	hypothetical protein	8.28e-46	0.199492	14.3433
ugpE CDS	reverse	48.84	48.84	2.8492	1.84e-50	212.731	CDS	EAM_RS16130	EAM_3283	WP_004160787.1	sn-glycerol-3-phosphate ABC transporter permeaseUgpE	1.45e-49	0.190725	14.9388
metal-dependent hydrolase CDS	reverse	40.11	40.11	2.84068	1.29e-41	153.004	CDS	EAM_RS07855	EAM_1619	WP_004157363.1	metal-dependent hydrolase	7.78e-41	0.210201	13.5141
hypothetical protein CDS	forward	49.55	49.55	2.83598	3.57e-51	175.465	CDS	EAM_RS01875	EAM_0364	WP_004160291.1	hypothetical protein	2.84e-50	0.188465	15.0478
hpxX CDS	reverse	17.67	17.67	2.83129	8.11e-19	42.1604	CDS	EAM_RS04265	EAM_0867	WP_004156064.1	oxalurate catabolism protein HpxX	2.12e-18	0.319615	8.85843
hypothetical protein CDS	forward	29.03	29.03	2.82721	2.33e-30	75.3771	CDS	EAM_RS19560	EAM_0552	WP_004163088.1	hypothetical protein	9.39e-30	0.246903	11.4507
efflux RND transporter permease subunit CDS	reverse	108.98	108.98	2.82535	3.17e-111	1323.19	CDS	EAM_RS13490	EAM_2749	WP_004155673.1	efflux RND transporter permease subunit	1.05e-109	0.126078	22.4096
hypothetical protein CDS	reverse	23.87	23.87	2.8158	4.11e-25	74.4888	CDS	EAM_RS18600	EAM_3024	WP_004155184.1	hypothetical protein	1.34e-24	0.27201	10.3518
carbohydrate porin CDS	reverse	103.31	103.31	2.79994	1.71e-105	689.259	CDS	EAM_RS07745	EAM_1597	WP_004157323.1	carbohydrate porin	4.86e-104	0.128355	21.8139
CidA/LrgA family protein CDS	forward	31.66	31.66	2.79489	4.93e-33	107.134	CDS	EAM_RS01670	EAM_0322	WP_004160397.1	CidA/LrgA family protein	2.18e-32	0.233436	11.9729
glycosyltransferase family 8 protein CDS	forward	86.64	86.64	2.78448	1.23e-88	548.974	CDS	EAM_RS10165	EAM_2103	WP_004158193.1	glycosyltransferase family 8 protein	2.28e-87	0.139503	19.96
glycine dehydrogenase CDS	forward	25.97	25.97	2.77661	3.02e-27	94.063	CDS	EAM_RS02410	EAM_0469	WP_004160080.1	glycine dehydrogenase	1.07e-26	0.256811	10.8119
flgC CDS	reverse	29.49	29.49	2.77116	7.85e-31	106.315	CDS	EAM_RS12465	EAM_2554	WP_004159264.1	flagellar basal body rod protein FlgC	3.22e-30	0.240038	11.5447
cas3 CDS	forward	104.3	104.3	2.76573	1.71e-106	1260.78	CDS	EAM_RS03720	EAM_0762	WP_004159622.1	CRISPR-associated helicase/endonuclease Cas3	5.05e-105	0.12618	21.919
gspJ CDS	reverse	43.58	43.58	2.76153	3.94e-45	171.695	CDS	EAM_RS03505	EAM_0715	WP_004159693.1	type II secretion system minor pseudopilin GspJ	2.62e-44	0.19589	14.0974
IlvGEDA operon leader peptide CDS	forward	13.71	13.71	2.75145	8.8e-15	30.34	CDS	EAM_RS19065		WP_099258353.1	IlvGEDA operon leader peptide	1.95e-14	0.354774	7.75549
hypothetical protein CDS	forward	18.23	18.23	2.74854	2.18e-19	42.664	CDS	EAM_RS19575	EAM_0604		hypothetical protein	5.82e-19	0.305269	9.00368
AsmA family protein CDS	reverse	120.43	120.43	2.74209	8.71e-123	1442.56	CDS	EAM_RS16595	EAM_3377	WP_004161048.1	AsmA family protein	3.72e-121	0.116361	23.5655
lipoprotein CDS	reverse	62.86	62.86	2.71533	1.25e-64	1987.33	CDS	EAM_RS06395	EAM_1312	WP_004156874.1	lipoprotein	1.38e-63	0.159955	16.9755
EmmdR/YeeO family multidrug/toxin efflux MATE transporter CDS	reverse	99.73	99.73	2.71426	7.38e-102	810.215	CDS	EAM_RS10320	EAM_2133	WP_004158257.1	EmmdR/YeeO family multidrug/toxin efflux MATE transporter	1.85e-100	0.126671	21.4277
colicin-A CDS	reverse	28.77	28.77	2.71126	4.23e-30	89.9529	CDS	EAM_RS05150		WP_099330442.1	colicin-A	1.69e-29	0.23785	11.399
hypothetical protein CDS	reverse	66.74	66.74	2.70946	1.46e-68	543.55	CDS	EAM_RS11140	EAM_2296	WP_004158620.1	hypothetical protein	1.84e-67	0.154837	17.4987
hypothetical protein CDS	forward	32.88	32.88	2.70883	2.89e-34	144.157	CDS	EAM_RS02005	EAM_0389	WP_004160252.1	hypothetical protein	1.32e-33	0.221925	12.206
hypothetical protein CDS	forward	18.11	18.11	2.7064	2.95e-19	43.6265	CDS	EAM_RS19705		WP_004161035.1	hypothetical protein	7.85e-19	0.301697	8.97062
MdtB/MuxB family multidrug efflux RND transporter permease subunit CDS	forward	85.7	85.7	2.69699	1.09e-87	906.719	CDS	EAM_RS10575	EAM_2184	WP_004158347.1	MdtB/MuxB family multidrug efflux RND transporter permease subunit	1.99e-86	0.135867	19.8503
hypothetical protein CDS	forward	35.88	35.88	2.69448	2.59e-37	225.764	CDS	EAM_RS01990	EAM_0386	WP_013034907.1	hypothetical protein	1.32e-36	0.211091	12.7646
hypothetical protein CDS	forward	34.36	34.36	2.69073	9.11e-36	127.971	CDS	EAM_RS13840	EAM_2821	WP_004155491.1	hypothetical protein	4.41e-35	0.215532	12.4841
glutathione peroxidase CDS	reverse	89.79	89.79	2.68717	8.03e-92	5005.79	CDS	EAM_RS00710	EAM_0141	WP_004154879.1	glutathione peroxidase	1.63e-90	0.132222	20.3231
EscR/YscR/HrcR family type III secretion system export apparatus protein CDS	reverse	43.46	43.46	2.68691	5.19e-45	144.974	CDS	EAM_RS13015	EAM_2659	WP_004155882.1	EscR/YscR/HrcR family type III secretion system export apparatus protein	3.43e-44	0.19086	14.0779
hpxD CDS	reverse	54.08	54.08	2.67928	9.11e-56	322.429	CDS	EAM_RS16405	EAM_3340	WP_004160966.1	molybdenum cofactor-independent xanthine hydroxylase subunit HpxD	8.32e-55	0.170306	15.7321
pqqF CDS	forward	90.97	90.97	2.67897	5.04e-93	1180.12	CDS	EAM_RS02615	EAM_0517	WP_004163300.1	pyrroloquinoline quinone biosynthesis protein PqqF	1.06e-91	0.130946	20.4586
hypothetical protein CDS	forward	27.77	27.77	2.67026	4.44e-29	89.3535	CDS	EAM_RS02680	EAM_0547	WP_004159969.1	hypothetical protein	1.69e-28	0.238575	11.1925
dps CDS	reverse	45.3	45.3	2.66779	7.01e-47	54250.1	CDS	EAM_RS06220	EAM_1272	WP_033477087.1	DNA starvation/stationary phase protection protein Dps	5.03e-46	0.185534	14.379
fimbria/pilus outer membrane usher protein CDS	forward	51.83	51.83	2.65195	1.74e-53	769.719	CDS	EAM_RS14465	EAM_2951	WP_004163947.1	fimbria/pilus outer membrane usher protein	1.49e-52	0.172249	15.3961
hypothetical protein CDS	forward	75.62	75.62	2.65126	1.56e-77	396.937	CDS	EAM_RS12025	EAM_2468	WP_004159097.1	hypothetical protein	2.37e-76	0.142245	18.6387
fliO CDS	reverse	30.71	30.71	2.65018	4.59e-32	125.02	CDS	EAM_RS12550	EAM_2571	WP_004159299.1	flagellar biosynthetic protein FliO	1.95e-31	0.224851	11.7864
hypothetical protein CDS	reverse	21.01	21.01	2.63018	3.34e-22	54.2479	CDS	EAM_RS19670		WP_004155950.1	hypothetical protein	9.85e-22	0.271442	9.68965
glycine-rich SFCGS family protein CDS	forward	30.66	30.66	2.62865	5.15e-32	111.615	CDS	EAM_RS02415	EAM_0470	WP_004160079.1	glycine-rich SFCGS family protein	2.18e-31	0.22321	11.7766
porin CDS	reverse	8.27	8.27	2.62243	2.99e-09	287.041	CDS	EAM_RS14735	EAM_3007	WP_004155202.1	porin	5.35e-09	0.442074	5.93212
hypothetical protein CDS	reverse	27.78	27.78	2.6181	4.32e-29	103.18	CDS	EAM_RS13485		WP_004155675.1	hypothetical protein	1.65e-28	0.233865	11.1949
gspE CDS	reverse	57.54	57.54	2.61559	2.91e-59	394.028	CDS	EAM_RS03530	EAM_0720	WP_004159686.1	type II secretion system ATPase GspE	2.88e-58	0.161119	16.2339
sctR CDS	forward	39.35	39.35	2.61322	7.56e-41	199.645	CDS	EAM_RS14220	EAM_2902	WP_004155342.1	type III secretion system export apparatus subunit SctR	4.46e-40	0.195258	13.3834
efflux RND transporter permease subunit CDS	reverse	68.46	68.46	2.61027	2.65e-70	1209.98	CDS	EAM_RS13495	EAM_2750	WP_004155671.1	efflux RND transporter permease subunit	3.43e-69	0.147257	17.7259
hypothetical protein CDS	forward	32.05	32.05	2.60715	1.98e-33	207.859	CDS	EAM_RS01995	EAM_0387	WP_004160254.1	hypothetical protein	8.88e-33	0.216394	12.0482
sctS CDS	reverse	16.22	16.22	2.60403	2.47e-17	39.2549	CDS	EAM_RS13010	EAM_2658	WP_004155885.1	type III secretion system export apparatus subunit SctS	6.05e-17	0.307472	8.46917
type II toxin-antitoxin system RelB/DinJ family antitoxin CDS	forward	20.23	20.23	2.60399	2.06e-21	68.4146	CDS	EAM_RS03905	EAM_0802	WP_004159527.1	type II toxin-antitoxin system RelB/DinJ family antitoxin	5.91e-21	0.274055	9.5017
kdpD CDS	reverse	63.96	63.96	2.6001	9.45e-66	970.111	CDS	EAM_RS16485	EAM_3356	WP_004161005.1	two-component system sensor histidine kinase KdpD	1.09e-64	0.151819	17.1263
XyeA family putative rSAM-modified RiPP CDS	reverse	15.76	15.76	2.58862	7.24e-17	64.5208	CDS	EAM_RS18170			XyeA family putative rSAM-modified RiPP	1.75e-16	0.310272	8.34308
flgJ CDS	reverse	41.39	41.39	2.58617	6.44e-43	295.225	CDS	EAM_RS12430	EAM_2547	WP_004159240.1	flagellar assembly peptidoglycan hydrolase FlgJ	4.04e-42	0.188318	13.733
hypothetical protein CDS	forward	34.63	34.63	2.57588	4.8e-36	171.992	CDS	EAM_RS19545		WP_024015345.1	hypothetical protein	2.34e-35	0.205495	12.535
gspF CDS	reverse	75.81	75.81	2.57274	1e-77	436.765	CDS	EAM_RS03525	EAM_0719	WP_004159689.1	type II secretion system inner membrane protein GspF	1.53e-76	0.137857	18.6624
MarR family transcriptional regulator CDS	forward	70.6	70.6	2.56444	1.84e-72	419.898	CDS	EAM_RS06870	EAM_1408	WP_004157031.1	MarR family transcriptional regulator	2.53e-71	0.142443	18.0032
ABC transporter substrate-binding protein CDS	forward	44.48	44.48	2.5643	4.84e-46	319.532	CDS	EAM_RS11185	EAM_2306	WP_004158640.1	ABC transporter substrate-binding protein	3.32e-45	0.180019	14.2446
NADH:flavin oxidoreductase/NADH oxidase CDS	forward	104.77	104.77	2.56223	5.6e-107	5322.66	CDS	EAM_RS10315	EAM_2132	WP_004158254.1	NADH:flavin oxidoreductase/NADH oxidase	1.68e-105	0.116625	21.9698
kdpA CDS	reverse	36.29	36.29	2.55786	9.94e-38	609.415	CDS	EAM_RS16500	EAM_3359	WP_004161013.1	potassium-transporting ATPase subunit KdpA	5.13e-37	0.199229	12.8388
ugpA CDS	reverse	39.75	39.75	2.54763	2.99e-41	214.551	CDS	EAM_RS16135	EAM_3284	WP_004160788.1	sn-glycerol-3-phosphate ABC transporter permeaseUgpA	1.78e-40	0.189384	13.4522
ccmD CDS	reverse	37.06	37.06	2.53624	1.63e-38	146.136	CDS	EAM_RS11425	EAM_2355	WP_004158755.1	heme exporter protein CcmD	8.67e-38	0.195424	12.9782
sugar kinase CDS	forward	73.54	73.54	2.53557	1.93e-75	549.403	CDS	EAM_RS16910	EAM_3439	WP_004161144.1	sugar kinase	2.87e-74	0.13796	18.379
faeD CDS	forward	56.13	56.13	2.52607	7.66e-58	763.945	CDS	EAM_RS01255	EAM_0232	WP_004154994.1	F4 (K88) fimbrial usher FaeD	7.36e-57	0.157566	16.0318
GNAT family N-acetyltransferase CDS	forward	32.36	32.36	2.51282	9.73e-34	116.212	CDS	EAM_RS14240	EAM_2906	WP_004155338.1	GNAT family N-acetyltransferase	4.39e-33	0.207555	12.1067
flgE CDS	reverse	43.03	43.03	2.51108	1.43e-44	292.298	CDS	EAM_RS12455	EAM_2552	WP_004162871.1	flagellar hook protein FlgE	9.26e-44	0.179282	14.0063
sfnG CDS	reverse	38.62	38.62	2.50564	4.2e-40	269.056	CDS	EAM_RS08555	EAM_1763	WP_004157589.1	dimethyl sulfone monooxygenase SfnG	2.4e-39	0.189028	13.2554
TonB-dependent receptor CDS	reverse	30.27	30.27	2.50035	1.29e-31	215.039	CDS	EAM_RS02970		WP_004159853.1	TonB-dependent receptor	5.4e-31	0.213721	11.6991
ligB CDS	forward	70.37	70.37	2.49739	3.13e-72	605.413	CDS	EAM_RS00255	EAM_0046	WP_004154768.1	NAD-dependent DNA ligase LigB	4.27e-71	0.138947	17.9738
U32 family peptidase C-terminal domain-containing protein CDS	forward	44.54	44.54	2.48461	4.15e-46	302.696	CDS	EAM_RS19635	EAM_2188		U32 family peptidase C-terminal domain-containing protein	2.86e-45	0.174293	14.2554
hypothetical protein CDS	forward	18.58	18.58	2.47674	9.61e-20	67.2586	CDS	EAM_RS19550		WP_004159978.1	hypothetical protein	2.6e-19	0.272371	9.09325
DUF1435 domain-containing protein CDS	forward	50.68	50.68	2.47457	2.54e-52	936.291	CDS	EAM_RS02760	EAM_0565	WP_004159931.1	DUF1435 domain-containing protein	2.1e-51	0.162569	15.2216
DUF968 domain-containing protein CDS	forward	34.76	34.76	2.47329	3.51e-36	198.779	CDS	EAM_RS01470	EAM_0273	WP_004160478.1	DUF968 domain-containing protein	1.73e-35	0.196919	12.5599
hypothetical protein CDS	reverse	33.76	33.76	2.47243	3.65e-35	115.091	CDS	EAM_RS08905	EAM_1847	WP_004157709.1	hypothetical protein	1.73e-34	0.19982	12.3733
flhA CDS	forward	62.02	62.02	2.46914	8.86e-64	621.335	CDS	EAM_RS12630	EAM_2587	WP_004162893.1	flagellar biosynthesis protein FlhA	9.56e-63	0.14645	16.86
hypothetical protein CDS	reverse	19.91	19.91	2.46429	4.34e-21	77.4996	CDS	EAM_RS14110	EAM_2879	WP_004155367.1	hypothetical protein	1.23e-20	0.261491	9.42398
XRE family transcriptional regulator CDS	forward	33.82	33.82	2.45681	3.2e-35	175.803	CDS	EAM_RS06100	EAM_1248	WP_080515487.1	XRE family transcriptional regulator	1.52e-34	0.198392	12.3836
phosphotransferase CDS	forward	42.85	42.85	2.45555	2.21e-44	428.384	CDS	EAM_RS04610	EAM_0941	WP_004156200.1	phosphotransferase	1.43e-43	0.175707	13.9753
hypothetical protein CDS	forward	70.18	70.18	2.45246	4.94e-72	834.841	CDS	EAM_RS04540	EAM_0927	WP_004156166.1	hypothetical protein	6.63e-71	0.136639	17.9484
DUF2235 domain-containing protein CDS	forward	68.56	68.56	2.44994	2.1e-70	685.852	CDS	EAM_RS02685	EAM_0548	WP_004159968.1	DUF2235 domain-containing protein	2.75e-69	0.138112	17.7388
hypothetical protein CDS	reverse	23.01	23.01	2.44184	3.07e-24	88.3226	CDS	EAM_RS00315	EAM_0059	WP_004154780.1	hypothetical protein	9.67e-24	0.240396	10.1576
KR domain-containing protein CDS	forward	52.77	52.77	2.43944	1.9e-54	1323.58	CDS	EAM_RS14575	EAM_2975	WP_004155244.1	KR domain-containing protein	1.68e-53	0.156991	15.5387
nrdD CDS	forward	108.27	108.27	2.43842	1.66e-110	10466.1	CDS	EAM_RS14990	EAM_3059		anaerobic ribonucleoside-triphosphate reductase	5.33e-109	0.109171	22.3357
hypothetical protein CDS	reverse	7.49	7.49	2.43711	1.88e-08	101.705	CDS	EAM_RS03915		WP_004159522.1	hypothetical protein	3.23e-08	0.433464	5.6224
hypothetical protein CDS	reverse	25.62	25.62	2.43282	6.85e-27	95.0116	CDS	EAM_RS01780	EAM_0346	WP_004160355.1	hypothetical protein	2.39e-26	0.226591	10.7366
sucrose-6-phosphate hydrolase CDS	reverse	86.13	86.13	2.42591	4.01e-88	987.422	CDS	EAM_RS07735	EAM_1595	WP_004157321.1	sucrose-6-phosphate hydrolase	7.43e-87	0.121901	19.9007
MFS transporter CDS	reverse	34.65	34.65	2.42019	4.61e-36	514.332	CDS	EAM_RS03630	EAM_0744	WP_004159652.1	MFS transporter	2.25e-35	0.193025	12.5382
gspG CDS	reverse	27.82	27.82	2.41444	3.94e-29	120.499	CDS	EAM_RS03520	EAM_0718	WP_004159690.1	type II secretion system major pseudopilin GspG	1.51e-28	0.215518	11.203
fliL CDS	reverse	23.33	23.33	2.4128	1.46e-24	72.74	CDS	EAM_RS12565	EAM_2574	WP_004159309.1	flagellar basal body-associated protein FliL	4.66e-24	0.235867	10.2295
mdtI CDS	forward	34.22	34.22	2.40599	1.24e-35	143.915	CDS	EAM_RS14315	EAM_2921	WP_004155316.1	multidrug/spermidine efflux SMR transporter subunit MdtI	5.99e-35	0.193105	12.4595
DUF2509 family protein CDS	reverse	37.09	37.09	2.39789	1.54e-38	149.571	CDS	EAM_RS13405	EAM_2733	WP_004155723.1	DUF2509 family protein	8.21e-38	0.184701	12.9825
livG CDS	reverse	34.8	34.8	2.39226	3.2e-36	216.888	CDS	EAM_RS16150	EAM_3287	WP_004160793.1	high-affinity branched-chain amino acid ABC transporter ATP-binding protein LivG	1.58e-35	0.190359	12.5671
DTW domain-containing protein CDS	forward	92.74	92.74	2.39032	8.23e-95	1469.89	CDS	EAM_RS12725	EAM_2608	WP_004159389.1	DTW domain-containing protein	1.82e-93	0.115708	20.6582
wzxE CDS	forward	71.59	71.59	2.38804	1.79e-73	581.545	CDS	EAM_RS00895	EAM_0172	WP_004154920.1	lipid III flippase WzxE	2.56e-72	0.131704	18.1318
amidohydrolase/deacetylase family metallohydrolase CDS	forward	40.82	40.82	2.38795	2.46e-42	351.185	CDS	EAM_RS02435	EAM_0474	WP_004160074.1	amidohydrolase/deacetylase family metallohydrolase	1.52e-41	0.175126	13.6356
DgaE family pyridoxal phosphate-dependent ammonia lyase CDS	forward	36.16	36.16	2.38743	1.34e-37	347.791	CDS	EAM_RS02440	EAM_0475	WP_004160073.1	DgaE family pyridoxal phosphate-dependent ammonia lyase	6.9e-37	0.186292	12.8155
pqqE CDS	forward	78.15	78.15	2.37879	4.38e-80	683.791	CDS	EAM_RS02610	EAM_0516	WP_004159995.1	pyrroloquinoline quinone biosynthesis protein PqqE	7.06e-79	0.125527	18.9504
hypothetical protein CDS	reverse	28.25	28.25	2.37564	1.43e-29	126.283	CDS	EAM_RS14545	EAM_2967	WP_004155257.1	hypothetical protein	5.6e-29	0.210379	11.2922
hypothetical protein CDS	forward	31.06	31.06	2.37253	2e-32	126.753	CDS	EAM_RS14205	EAM_2899	WP_004155346.1	hypothetical protein	8.66e-32	0.200111	11.8561
DUF4354 family protein CDS	reverse	37.74	37.74	2.36791	3.33e-39	409.07	CDS	EAM_RS01840	EAM_0357	WP_004160312.1	DUF4354 family protein	1.84e-38	0.180768	13.0992
hypothetical protein CDS	forward	30.32	30.32	2.3663	1.14e-31	155.237	CDS	EAM_RS14590	EAM_2978	WP_004155241.1	hypothetical protein	4.8e-31	0.202087	11.7093
hypothetical protein CDS	reverse	45.74	45.74	2.36569	2.53e-47	1996.47	CDS	EAM_RS00045	EAM_0009	WP_004154719.1	hypothetical protein	1.83e-46	0.163721	14.4495
type III secretion system protein CDS	forward	51.54	51.54	2.35978	3.4e-53	330.5	CDS	EAM_RS13070	EAM_2669	WP_004155859.1	type III secretion system protein	2.89e-52	0.153705	15.3526
polB CDS	reverse	29.3	29.3	2.35597	1.24e-30	923.559	CDS	EAM_RS03305	EAM_0673	WP_004159744.1	DNA polymerase II	5.06e-30	0.204774	11.5052
flgA CDS	forward	46.19	46.19	2.34879	8.72e-48	242.047	CDS	EAM_RS12475	EAM_2556	WP_004159270.1	flagellar basal body P-ring formation chaperone FlgA	6.4e-47	0.161734	14.5226
poxB CDS	reverse	92.19	92.19	2.3466	3e-94	1103.14	CDS	EAM_RS06415	EAM_1316	WP_004156880.1	ubiquinone-dependent pyruvate dehydrogenase	6.45e-93	0.113936	20.5957
ABC transporter permease CDS	forward	47.35	47.35	2.34571	5.84e-49	501.705	CDS	EAM_RS11190	EAM_2307	WP_004158641.1	ABC transporter permease	4.45e-48	0.1595	14.7066
flagellar hook-length control protein FliK CDS	reverse	43.26	43.26	2.33755	8.32e-45	396.984	CDS	EAM_RS12570	EAM_2575	WP_004159311.1	flagellar hook-length control protein FliK	5.46e-44	0.166439	14.0445
PAAR domain-containing protein CDS	forward	20.51	20.51	2.33123	1.05e-21	81.1742	CDS	EAM_RS01945	EAM_0377	WP_004160268.1	PAAR domain-containing protein	3.06e-21	0.243558	9.57154
Tar ligand binding domain-containing protein CDS	reverse	22.33	22.33	2.32876	1.52e-23	169.628	CDS	EAM_RS12365	EAM_2535	WP_004159221.1	Tar ligand binding domain-containing protein	4.7e-23	0.232864	10.0005
fhuD CDS	forward	48.55	48.55	2.32122	3.57e-50	302.579	CDS	EAM_RS03930	EAM_0807	WP_004159509.1	Fe(3+)-hydroxamate ABC transporter substrate-binding protein FhuD	2.79e-49	0.155843	14.8946
winged helix-turn-helix domain-containing protein CDS	forward	60.2	60.2	2.31818	5.99e-62	3547.85	CDS	EAM_RS12510	EAM_2563	WP_004159279.1	winged helix-turn-helix domain-containing protein	6.26e-61	0.139573	16.6091
malP CDS	reverse	89.73	89.73	2.31187	9.24e-92	1171.62	CDS	EAM_RS16020	EAM_3261	WP_004160738.1	maltodextrin phosphorylase	1.87e-90	0.113794	20.3162
MFS transporter CDS	forward	92.05	92.05	2.31182	4.2e-94	1007.74	CDS	EAM_RS06875	EAM_1409	WP_004157033.1	MFS transporter	8.98e-93	0.112337	20.5793
DUF2612 domain-containing protein CDS	reverse	25.81	25.81	2.28234	4.36e-27	126.955	CDS	EAM_RS08695	EAM_1800	WP_004157639.1	DUF2612 domain-containing protein	1.53e-26	0.211752	10.7784
OmpA family protein CDS	forward	97.53	97.53	2.27516	1.21e-99	1220.03	CDS	EAM_RS01915	EAM_0371	WP_004160280.1	OmpA family protein	2.94e-98	0.107375	21.1889
MFS transporter CDS	forward	50.27	50.27	2.27132	6.61e-52	433.075	CDS	EAM_RS11940	EAM_2451	WP_004159059.1	MFS transporter	5.36e-51	0.149833	15.159
sctT CDS	forward	44.12	44.12	2.25453	1.13e-45	271.152	CDS	EAM_RS14230	EAM_2904	WP_004155340.1	type III secretion system export apparatus subunit SctT	7.65e-45	0.158937	14.1851
ltaE CDS	reverse	64.91	64.91	2.25352	1.01e-66	427.416	CDS	EAM_RS06410	EAM_1315	WP_004156878.1	low-specificity L-threonine aldolase	1.22e-65	0.130596	17.2557
hypothetical protein CDS	reverse	67.33	67.33	2.24661	3.69e-69	766.938	CDS	EAM_RS16370	EAM_3331	WP_004160948.1	hypothetical protein	4.7e-68	0.127815	17.577
alpha,alpha-trehalase CDS	forward	120.53	120.53	2.23779	6.8e-123	15068.3	CDS	EAM_RS01795	EAM_0349	WP_004160338.1	alpha,alpha-trehalase	2.94e-121	0.094918	23.576
SMP-30/gluconolactonase/LRE family protein CDS	reverse	46.4	46.4	2.23759	5.34e-48	827.282	CDS	EAM_RS11485	EAM_2366	WP_004158778.1	SMP-30/gluconolactonase/LRE family protein	3.96e-47	0.153722	14.5561
helix-turn-helix transcriptional regulator CDS	forward	54.86	54.86	2.23398	1.48e-56	358.325	CDS	EAM_RS03800	EAM_0780	WP_004159562.1	helix-turn-helix transcriptional regulator	1.37e-55	0.140972	15.847
cheA CDS	reverse	41.7	41.7	2.22703	3.16e-43	502.573	CDS	EAM_RS12385	EAM_2538	WP_004159228.1	chemotaxis protein CheA	2e-42	0.161561	13.7845
sctC CDS	reverse	48.79	48.79	2.22631	2.08e-50	671.307	CDS	EAM_RS14115	EAM_2880	WP_004155366.1	type III secretion system outer membrane ring subunit SctC	1.63e-49	0.14911	14.9307
non-ribosomal peptide synthetase CDS	forward	57.12	57.12	2.22583	7.74e-59	1151.04	CDS	EAM_RS14570	EAM_2974	WP_004155245.1	non-ribosomal peptide synthetase	7.56e-58	0.137621	16.1736
entericidin A/B family lipoprotein CDS	forward	60.94	60.94	2.22548	1.1e-62	1173.62	CDS	EAM_RS02175	EAM_0424	WP_004160172.1	entericidin A/B family lipoprotein	1.16e-61	0.133179	16.7104
hypothetical protein CDS	forward	24.44	24.44	2.2167	1.09e-25	148.691	CDS	EAM_RS13095	EAM_2674	WP_013036193.1	hypothetical protein	3.63e-25	0.211563	10.4777
site-specific integrase CDS	reverse	57.39	57.39	2.21279	4.12e-59	461.674	CDS	EAM_RS19280	EAM_2852		site-specific integrase	4.06e-58	0.136487	16.2124
ATP-grasp domain-containing protein CDS	reverse	32.99	32.99	2.21076	2.24e-34	380.247	CDS	EAM_RS14255	EAM_2909	WP_004155335.1	ATP-grasp domain-containing protein	1.02e-33	0.180813	12.2268
phage holin, lambda family CDS	forward	25.47	25.47	2.20764	9.81e-27	114.853	CDS	EAM_RS01510	EAM_0282	WP_004160460.1	phage holin, lambda family	3.41e-26	0.206256	10.7034
ABC transporter substrate-binding protein CDS	reverse	30.76	30.76	2.20612	4.11e-32	469.336	CDS	EAM_RS10150	EAM_2100	WP_004158175.1	ABC transporter substrate-binding protein	1.75e-31	0.18703	11.7956
tssH CDS	forward	55.91	55.91	2.20483	1.29e-57	1151.32	CDS	EAM_RS01925	EAM_0373	WP_004160277.1	type VI secretion system ATPase TssH	1.22e-56	0.137805	15.9996
type IV secretion protein Rhs CDS	forward	31.41	31.41	2.19998	8.99e-33	1063.95	CDS	EAM_RS05830	EAM_1192	WP_044601118.1	type IV secretion protein Rhs	3.92e-32	0.184517	11.9229
DUF4942 domain-containing protein CDS	reverse	36.98	36.98	2.19883	1.96e-38	243.102	CDS	EAM_RS14790	EAM_3019	WP_004155190.1	DUF4942 domain-containing protein	1.04e-37	0.16961	12.964
motB CDS	reverse	30.48	30.48	2.19867	7.86e-32	237.203	CDS	EAM_RS12390	EAM_2539	WP_004159230.1	flagellar motor protein MotB	3.32e-31	0.187264	11.741
EscV/YscV/HrcV family type III secretion system export apparatus protein CDS	reverse	25.37	25.37	2.19498	1.25e-26	503.616	CDS	EAM_RS13045	EAM_2665	WP_004155873.1	EscV/YscV/HrcV family type III secretion system export apparatus protein	4.32e-26	0.205502	10.6811
4-deoxy-4-formamido-L-arabinose- phosphoundecaprenol deformylase CDS	forward	31.82	31.82	2.18476	3.38e-33	278.03	CDS	EAM_RS05325	EAM_1093	WP_004156582.1	4-deoxy-4-formamido-L-arabinose- phosphoundecaprenol deformylase	1.51e-32	0.182	12.0041
DedA family protein CDS	reverse	64.6	64.6	2.18468	2.1e-66	597.547	CDS	EAM_RS06010	EAM_1230	WP_004156765.1	DedA family protein	2.49e-65	0.126917	17.2135
PTS lactose/cellobiose transporter subunit IIA CDS	forward	37.18	37.18	2.18282	1.23e-38	572.69	CDS	EAM_RS14370	EAM_2932	WP_004155301.1	PTS lactose/cellobiose transporter subunit IIA	6.6e-38	0.167915	12.9996
ssuE CDS	reverse	25.25	25.25	2.18269	1.64e-26	145.829	CDS	EAM_RS06645	EAM_1365	WP_004156963.1	NADPH-dependent FMN reductase	5.64e-26	0.204834	10.6559
sctT CDS	forward	31.47	31.47	2.18012	7.8e-33	157.912	CDS	EAM_RS07610	EAM_1567	WP_004157287.1	type III secretion system export apparatus subunit SctT	3.42e-32	0.182671	11.9347
class I adenylate cyclase CDS	forward	74.14	74.14	2.17872	4.83e-76	4710.49	CDS	EAM_RS00960	EAM_0181	WP_013035762.1	class I adenylate cyclase	7.21e-75	0.118061	18.4542
YccJ family protein CDS	reverse	37.93	37.93	2.17826	2.11e-39	354.26	CDS	EAM_RS06790	EAM_1393	WP_004157012.1	YccJ family protein	1.18e-38	0.165854	13.1336
sctL CDS	reverse	33.22	33.22	2.17481	1.3e-34	237.891	CDS	EAM_RS14130	EAM_2883	WP_004155363.1	type III secretion system stator protein SctL	6.01e-34	0.177238	12.2706
fliI CDS	reverse	56.03	56.03	2.17242	9.69e-58	604.982	CDS	EAM_RS12580	EAM_2577	WP_004159313.1	flagellum-specific ATP synthase FliI	9.26e-57	0.135631	16.0172
AI-2E family transporter CDS	forward	45.83	45.83	2.16669	2.02e-47	333.664	CDS	EAM_RS16270	EAM_3310	WP_004160890.1	AI-2E family transporter	1.47e-46	0.149789	14.4649
Gfo/Idh/MocA family oxidoreductase CDS	forward	15.7	15.7	2.16481	8.29e-17	52.0046	CDS	EAM_RS16550		WP_004163494.1	Gfo/Idh/MocA family oxidoreductase	1.99e-16	0.259973	8.32705
hypothetical protein CDS	forward	4.01	4.01	2.14831	6.85e-05	423.816	CDS	EAM_RS04570	EAM_0933	WP_004156183.1	hypothetical protein	9.73e-05	0.539583	3.98143
arnB CDS	forward	53.79	53.79	2.14783	1.77e-55	414.27	CDS	EAM_RS05310	EAM_1090	WP_004156580.1	UDP-4-amino-4-deoxy-L-arabinose aminotransferase	1.61e-54	0.136893	15.6899
hypothetical protein CDS	forward	45.83	45.83	2.14103	2.02e-47	388.759	CDS	EAM_RS14595	EAM_2979	WP_004155239.1	hypothetical protein	1.47e-46	0.148017	14.4648
csiE CDS	forward	71.53	71.53	2.1374	2.09e-73	1761.85	CDS	EAM_RS12170	EAM_2496	WP_004159151.1	stationary phase inducible protein CsiE	2.98e-72	0.117937	18.1232
thiE CDS	reverse	27.9	27.9	2.12966	3.28e-29	152.26	CDS	EAM_RS01290	EAM_0239	WP_004155006.1	thiamine phosphate synthase	1.26e-28	0.189822	11.2192
hypothetical protein CDS	reverse	17.85	17.85	2.12866	5.4e-19	72.8031	CDS	EAM_RS03105	EAM_0632	WP_004159802.1	hypothetical protein	1.42e-18	0.239075	8.90374
DUF445 family protein CDS	forward	34.76	34.76	2.12685	3.54e-36	601.744	CDS	EAM_RS14895	EAM_3040	WP_004155165.1	DUF445 family protein	1.74e-35	0.169346	12.5592
hypothetical protein CDS	forward	27.4	27.4	2.12623	1.05e-28	106.386	CDS	EAM_RS02960		WP_033477726.1	hypothetical protein	3.97e-28	0.191285	11.1155
sigma-70 family RNA polymerase sigma factor CDS	reverse	27.13	27.13	2.12186	2e-28	130.553	CDS	EAM_RS14180	EAM_2894	WP_004155352.1	sigma-70 family RNA polymerase sigma factor	7.48e-28	0.191883	11.0581
LLM class flavin-dependent oxidoreductase CDS	forward	55.22	55.22	2.11823	6.43e-57	810.694	CDS	EAM_RS15015	EAM_3064	WP_004155136.1	LLM class flavin-dependent oxidoreductase	6.06e-56	0.13323	15.8991
dtd CDS	forward	28.76	28.76	2.10896	4.34e-30	175.722	CDS	EAM_RS00205	EAM_0036	WP_004154756.1	D-tyrosyl-tRNA(Tyr) deacylase	1.73e-29	0.18505	11.3967
invasion protein CDS	forward	29.94	29.94	2.10544	2.76e-31	154.893	CDS	EAM_RS07565	EAM_1558	WP_004157276.1	invasion protein	1.15e-30	0.18097	11.6342
antitermination protein CDS	forward	20.01	20.01	2.10009	3.45e-21	93.5292	CDS	EAM_RS01475	EAM_0274	WP_004160476.1	antitermination protein	9.8e-21	0.222275	9.44815
hypothetical protein CDS	reverse	23.97	23.97	2.09528	3.3e-25	121.061	CDS	EAM_RS14120	EAM_2881	WP_004155365.1	hypothetical protein	1.08e-24	0.201999	10.3728
inverse autotransporter beta domain-containing protein CDS	reverse	34.73	34.73	2.0952	3.83e-36	1206.84	CDS	EAM_RS01590	EAM_0301	WP_004160434.1	inverse autotransporter beta domain-containing protein	1.88e-35	0.166909	12.553
gspD CDS	reverse	35.49	35.49	2.09301	6.38e-37	519.45	CDS	EAM_RS03535	EAM_0721	WP_004159685.1	type II secretion system secretin GspD	3.21e-36	0.164882	12.694
hypothetical protein CDS	reverse	22.72	22.72	2.09209	6.05e-24	96.2203	CDS	EAM_RS19660		WP_004158704.1	hypothetical protein	1.9e-23	0.207322	10.091
GMC family oxidoreductase CDS	forward	40.17	40.17	2.08885	1.11e-41	485.48	CDS	EAM_RS09215	EAM_1912	WP_004157789.1	GMC family oxidoreductase	6.69e-41	0.15444	13.5253
DUF2931 family protein CDS	forward	32.25	32.25	2.08737	1.26e-33	280.118	CDS	EAM_RS02695	EAM_0551	WP_013035836.1	DUF2931 family protein	5.66e-33	0.172714	12.0857
arnC CDS	forward	38.07	38.07	2.08367	1.52e-39	251.589	CDS	EAM_RS05315	EAM_1091	WP_024015194.1	undecaprenyl-phosphate 4-deoxy-4-formamido-L-arabinose transferase	8.51e-39	0.15835	13.1587
hypothetical protein CDS	forward	27	27	2.08255	2.68e-28	134.529	CDS	EAM_RS19155		WP_004156877.1	hypothetical protein	9.93e-28	0.188775	11.0319
catalase CDS	reverse	70.24	70.24	2.07879	4.27e-72	15959.5	CDS	EAM_RS08430	EAM_1736	WP_004157542.1	catalase	5.76e-71	0.115768	17.9565
capsular polysaccharide biosynthesis protein CDS	reverse	37.02	37.02	2.07625	1.81e-38	620.031	CDS	EAM_RS12370	EAM_2536	WP_004159224.1	capsular polysaccharide biosynthesis protein	9.63e-38	0.160082	12.9699
RNA polymerase sigma factor FliA CDS	reverse	30.03	30.03	2.07373	2.24e-31	179.689	CDS	EAM_RS12410	EAM_2543	WP_004159235.1	RNA polymerase sigma factor FliA	9.34e-31	0.177972	11.652
phage baseplate assembly protein CDS	forward	28.41	28.41	2.07338	9.87e-30	190.734	CDS	EAM_RS01515	EAM_0284		phage baseplate assembly protein	3.88e-29	0.183081	11.3249
TonB-dependent receptor CDS	reverse	20.84	20.84	2.07022	4.94e-22	95.0124	CDS	EAM_RS02955		WP_004159855.1	TonB-dependent receptor	1.45e-21	0.214542	9.6495
sctI CDS	forward	18.31	18.31	2.06874	1.81e-19	66.4827	CDS	EAM_RS13080	EAM_2671	WP_004155856.1	type III secretion system inner rod subunit SctI	4.85e-19	0.229248	9.02402
ATP-binding cassette domain-containing protein CDS	reverse	29.28	29.28	2.0686	1.28e-30	262.462	CDS	EAM_RS05935	EAM_1214	WP_004156738.1	ATP-binding cassette domain-containing protein	5.21e-30	0.179837	11.5026
aaeB CDS	reverse	43.91	43.91	2.0669	1.83e-45	628.09	CDS	EAM_RS15320	EAM_3125	WP_004155056.1	p-hydroxybenzoic acid efflux pump subunit AaeB	1.23e-44	0.146056	14.1514
mdtC CDS	forward	42.15	42.15	2.06451	1.11e-43	851.068	CDS	EAM_RS10580	EAM_2185	WP_004158348.1	multidrug efflux RND transporter permease subunit MdtC	7.1e-43	0.148956	13.8598
sctW CDS	forward	15.71	15.71	2.06298	8.05e-17	374.927	CDS	EAM_RS14185	EAM_2895	WP_004155350.1	type III secretion system gatekeeper subunit SctW	1.93e-16	0.247641	8.33049
ABC transporter permease CDS	reverse	34.48	34.48	2.06228	6.76e-36	239.506	CDS	EAM_RS10145	EAM_2099	WP_004158173.1	ABC transporter permease	3.29e-35	0.164879	12.5078
methyltransferase regulatory domain-containing protein CDS	reverse	54.18	54.18	2.05242	7.29e-56	1062.35	CDS	EAM_RS12530	EAM_2567	WP_004159291.1	methyltransferase regulatory domain-containing protein	6.68e-55	0.130343	15.7462
YgdI/YgdR family lipoprotein CDS	reverse	37.64	37.64	2.05096	4.23e-39	2535.24	CDS	EAM_RS07505	EAM_1543	WP_004157262.1	YgdI/YgdR family lipoprotein	2.32e-38	0.156789	13.0811
bioC CDS	forward	31.11	31.11	2.04781	1.79e-32	212.542	CDS	EAM_RS05925	EAM_1212	WP_004156732.1	malonyl-ACP O-methyltransferase BioC	7.77e-32	0.172589	11.8653
hypothetical protein CDS	forward	36.69	36.69	2.04601	3.95e-38	379.866	CDS	EAM_RS05340	EAM_1096	WP_004156586.1	hypothetical protein	2.06e-37	0.158481	12.9101
pgi CDS	forward	81.47	81.47	2.04207	2.01e-83	51384.2	CDS	EAM_RS01385	EAM_0254	WP_004160513.1	glucose-6-phosphate isomerase	3.41e-82	0.10553	19.3506
DUF932 domain-containing protein CDS	reverse	24.66	24.66	2.03762	6.6e-26	214.761	CDS	EAM_RS18595	EAM_3023		DUF932 domain-containing protein	2.21e-25	0.19359	10.5254
indolepyruvate decarboxylase CDS	reverse	66.56	66.56	2.0368	2.2e-68	988.381	CDS	EAM_RS11530	EAM_2375	WP_004158798.1	indolepyruvate decarboxylase	2.73e-67	0.116551	17.4756
DUF2931 family protein CDS	forward	39.16	39.16	2.0302	1.19e-40	292.537	CDS	EAM_RS02690	EAM_0549	WP_004159967.1	DUF2931 family protein	6.92e-40	0.152077	13.3498
flagellar protein FlhE CDS	forward	22.7	22.7	2.02961	6.35e-24	91.1732	CDS	EAM_RS12635	EAM_2588	WP_004159342.1	flagellar protein FlhE	1.99e-23	0.201222	10.0864
hemH CDS	forward	60.17	60.17	2.02738	6.45e-62	22847.9	CDS	EAM_RS05060	EAM_1034	WP_004156400.1	ferrochelatase	6.72e-61	0.122097	16.6046
type II toxin-antitoxin system ParD family antitoxin CDS	reverse	25.65	25.65	2.0263	6.46e-27	116.341	CDS	EAM_RS19140			type II toxin-antitoxin system ParD family antitoxin	2.26e-26	0.188632	10.7421
FliM/FliN family flagellar motor switch protein CDS	forward	37.95	37.95	2.02492	1.99e-39	460.998	CDS	EAM_RS14215	EAM_2901	WP_004155343.1	FliM/FliN family flagellar motor switch protein	1.11e-38	0.154124	13.1382
hypothetical protein CDS	reverse	5.72	5.72	2.02406	1.23e-06	102.66	CDS	EAM_RS07530	EAM_1550	WP_004157268.1	hypothetical protein	1.92e-06	0.417295	4.85042
type III secretion system protein CDS	forward	24.45	24.45	2.02277	1.07e-25	144.217	CDS	EAM_RS13090	EAM_2673	WP_004155852.1	type III secretion system protein	3.55e-25	0.193012	10.48
hypothetical protein CDS	reverse	23.97	23.97	2.02165	3.28e-25	101.547	CDS	EAM_RS16890	EAM_3436	WP_004161129.1	hypothetical protein	1.07e-24	0.194887	10.3734
EscU/YscU/HrcU family type III secretion system export apparatus switch protein CDS	forward	25.73	25.73	2.02152	5.28e-27	248.996	CDS	EAM_RS07615	EAM_1568	WP_004164209.1	EscU/YscU/HrcU family type III secretion system export apparatus switch protein	1.85e-26	0.187863	10.7606
ABC transporter permease subunit CDS	reverse	32.55	32.55	2.01578	6.17e-34	283.211	CDS	EAM_RS10140	EAM_2098	WP_004158170.1	ABC transporter permease subunit	2.79e-33	0.165989	12.1441
YgdI/YgdR family lipoprotein CDS	reverse	27	27	2.01519	2.69e-28	1818.53	CDS	EAM_RS07510	EAM_1544	WP_004157263.1	YgdI/YgdR family lipoprotein	9.96e-28	0.182675	11.0316
sctJ CDS	reverse	29.1	29.1	2.00795	1.98e-30	249.404	CDS	EAM_RS14140	EAM_2885	WP_004155361.1	type III secretion inner membrane ring lipoprotein SctJ	8e-30	0.175141	11.4648
ftsQ CDS	forward	36.64	36.64	2.00134	4.42e-38	418.877	CDS	EAM_RS03435	EAM_0701	WP_004159710.1	cell division protein FtsQ	2.3e-37	0.155126	12.9014
sctU CDS	forward	28.51	28.51	2.00019	7.78e-30	447.482	CDS	EAM_RS14235	EAM_2905	WP_004155339.1	type III secretion system export apparatus subunit SctU	3.07e-29	0.176294	11.3458

## Sheet: WTvs12NegDEG and GO
Name	Direction	Differential Expression Absolute Confidence	Differential Expression Confidence	Differential Expression Log2 Ratio	Differential Expression p-value	Differential Expression Base Mean	NCBI Feature Key	locus_tag	old_locus_tag	protein_id	product	Differential Expression Adjusted p-value	Differential Expression Log2 Standard Error	Differential Expression Wald Statistic
type II toxin-antitoxin system HicA family toxin CDS	reverse	2.76	-2.76	-2.21442	0.0013242	858.733	CDS	EAM_RS17905		WP_071524100.1	type II toxin-antitoxin system HicA family toxin	0.00174105	0.689704	-3.21068
rmf CDS	forward	6.25	-6.25	-2.36133	3.54119e-07	8528.66	CDS	EAM_RS18215		WP_004156979.1	ribosome modulation factor	5.68535e-07	0.463725	-5.0921
hypothetical protein CDS	forward	19.44	-19.44	-2.14102	1.29069e-20	714.827	CDS	EAM_RS19630		WP_004158084.1	hypothetical protein	3.59687e-20	0.229995	-9.30898
hypothetical protein CDS	forward	24.52	-24.52	-7.95002	9.05238e-26	92.2778	CDS	EAM_RS19445		WP_033477755.1	hypothetical protein	3.02321e-25	0.757464	-10.4956
rbsD CDS	forward	1000	-1000	-4.85033	0	4745	CDS	EAM_RS00070	EAM_0015	WP_004154729.1	D-ribose pyranase	0	0.112596	-43.0771
rbsA CDS	forward	78.52	-78.52	-2.8151	1.85245e-80	3181.52	CDS	EAM_RS00075	EAM_0016	WP_004154730.1	ribose ABC transporter ATP-binding protein RbsA	2.9972e-79	0.148197	-18.9957
rbsC CDS	forward	121.02	-121.02	-2.59844	2.1534e-123	2877.15	CDS	EAM_RS00080	EAM_0017	WP_004154731.1	ribose ABC transporter permease	9.4438e-122	0.109989	-23.6246
dsbA CDS	forward	89.39	-89.39	-2.25194	2.02116e-91	6868.15	CDS	EAM_RS00145	EAM_0025	WP_004154743.1	thiol:disulfide interchange protein DsbA	4.05816e-90	0.111055	-20.2778			GO ID	Description	pvalue	corrected pvalue	clustal frequency	total frequency	genes
glnA CDS	reverse	192.94	-192.94	-2.74606	9.8867e-196	10787.7	CDS	EAM_RS00180	EAM_0032	WP_004154751.1	glutamate--ammonia ligase	1.13629e-193	0.0920074	-29.846			9987	cellular process	2.9324e-31	6.6858e-29	68/73 93.1%	1097/3757 29.1%	HISS RPOS RNPA RPLD RPLE RPLB RPLC RPLA SECD FABA RPLK GPMA SERC TSF RPSC PCKA DAPE TRMD RPSI TPIA RPSJ RPSG RPSE RPOB GCVP RPSS RPST RPSQ RPSR PTA RPSP RPSN TGT EFP CYSK FADB FOLA FABG RPLR RPLS RPLP TUF RPLQ LEUB GREA LEUA RPLO YAJC RPLX RPLV RPLW ACS TIG RPMD RPMA ATPG ATPH ATPE MINE ATPF ATPC ATPD ATPA ATPB GROES FUSA RPMG TAL
rpmG CDS	forward	90.82	-90.82	-2.81544	7.21614e-93	3865.04	CDS	EAM_RS00395	EAM_0074	WP_001051798.1	50S ribosomal protein L33	1.51267e-91	0.137735	-20.4411			10467	gene expression	3.2414e-30	3.6952e-28	32/73 43.8%	120/3757 3.1%	TGT HISS RPOS RNPA EFP RPLB RPLA RPLK RPLS RPLP TUF RPLQ GREA TSF RPLO RPSC RPLX RPLV TRMD RPSI RPMD RPSJ RPMA RPSG RPSE RPOB RPSS RPST RPSR FUSA RPSP RPMG
tpiA CDS	reverse	72.44	-72.44	-2.0361	2.50155e-74	21590.4	CDS	EAM_RS00575	EAM_0111	WP_004154843.1	triose-phosphate isomerase	3.59382e-73	0.111631	-18.2396			44249	cellular biosynthetic process	1.8467e-27	1.4035e-25	47/73 64.3%	432/3757 11.4%	HISS RPOS EFP CYSK RPLB RPLA FABA RPLK FABG RPLS RPLP TUF SERC RPLQ LEUB GREA TSF LEUA RPLO RPSC RPLX PCKA DAPE RPLV ACS RPSI RPMD RPSJ RPMA RPSG ATPG ATPH RPSE ATPE RPOB ATPF RPSS ATPC RPST ATPD ATPA RPSR ATPB PTA FUSA RPSP RPMG
hslU CDS	reverse	244.59	-244.59	-3.47382	1.30104e-247	7817.45	CDS	EAM_RS00630	EAM_0122	WP_004154862.1	HslU--HslV peptidase ATPase subunit	2.55081e-245	0.103364	-33.6076			9058	biosynthetic process	3.1481e-27	1.7944e-25	47/73 64.3%	437/3757 11.6%	HISS RPOS EFP CYSK RPLB RPLA FABA RPLK FABG RPLS RPLP TUF SERC RPLQ LEUB GREA TSF LEUA RPLO RPSC RPLX PCKA DAPE RPLV ACS RPSI RPMD RPSJ RPMA RPSG ATPG ATPH RPSE ATPE RPOB ATPF RPSS ATPC RPST ATPD ATPA RPSR ATPB PTA FUSA RPSP RPMG
hslV CDS	reverse	72.85	-72.85	-3.27825	9.73194e-75	3602.13	CDS	EAM_RS00635	EAM_0123	WP_004154863.1	ATP-dependent protease subunit HslV	1.41028e-73	0.179226	-18.2912			6412	translation	2.5585e-26	1.1667e-24	26/73 35.6%	83/3757 2.2%	HISS EFP RPLB RPLA RPLK RPLS RPLP TUF RPLQ TSF RPLO RPSC RPLX RPLV RPSI RPMD RPSJ RPMA RPSG RPSE RPSS RPST RPSR FUSA RPSP RPMG
DUF413 domain-containing protein CDS	forward	44.73	-44.73	-2.16271	2.62933e-46	8094.2	CDS	EAM_RS00780	EAM_0149	WP_004154890.1	DUF413 domain-containing protein	1.84496e-45	0.151374	-14.2872			44267	cellular protein metabolic process	3.2588e-26	1.2383e-24	28/73 38.3%	105/3757 2.7%	HISS EFP RPLB RPLA RPLK RPLS RPLP TUF RPLQ TSF RPLO RPSC RPLX RPLV RPSI TIG RPMD RPSJ RPMA RPSG RPSE RPSS RPST RPSR GROES FUSA RPSP RPMG
dienelactone hydrolase family protein CDS	reverse	92.54	-92.54	-2.19079	1.31869e-94	5536.92	CDS	EAM_RS01050	EAM_0199	WP_004154952.1	dienelactone hydrolase family protein	2.89157e-93	0.106166	-20.6355			19538	protein metabolic process	7.5515e-25	2.4596e-23	29/73 39.7%	129/3757 3.4%	HISS EFP RPLB RPLA RPLK RPLS RPLP TUF RPLQ TSF RPLO RPSC RPLX RPLV RPSI TIG RPMD RPSJ RPMA RPSG HSLV RPSE RPSS RPST RPSR GROES FUSA RPSP RPMG
fadA CDS	reverse	53.07	-53.07	-2.30247	9.40667e-55	7226.66	CDS	EAM_RS01115	EAM_0212	WP_004154966.1	acetyl-CoA C-acyltransferase FadA	8.42807e-54	0.147749	-15.5836			44238	primary metabolic process	4.4285e-23	1.2621e-21	56/73 76.7%	847/3757 22.5%	HISS RPOS RNPA RPLB RPLA FABA RPLK GPMA SERC TSF RPSC PCKA DAPE TRMD RPSI TPIA RPSJ RPSG RPSE RPOB GCVP RPSS RPST RPSR RPSP TGT EFP CYSK FADB FABG RPLS RPLP TUF RPLQ LEUB GREA LEUA RPLO RPLX RPLV TIG RPMD RPMA ATPG HSLV ATPH ATPE ATPF ATPC ATPD ATPA ATPB GROES FUSA RPMG TAL
fadB CDS	reverse	232.33	-232.33	-3.25395	2.79965e-235	22537.3	CDS	EAM_RS01120	EAM_0213	WP_004154967.1	fatty acid oxidation complex subunit alpha FadB	4.66561e-233	0.0993497	-32.7525			44237	cellular metabolic process	5.685e-23	1.4402e-21	58/73 79.4%	933/3757 24.8%	HISS RPOS RNPA RPLB RPLA FABA RPLK GPMA SERC TSF RPSC PCKA DAPE TRMD RPSI TPIA RPSJ RPSG RPSE RPOB GCVP RPSS RPST RPSR PTA RPSP TGT EFP CYSK FADB FOLA FABG RPLS RPLP TUF RPLQ LEUB GREA LEUA RPLO RPLX RPLV ACS TIG RPMD RPMA ATPG ATPH ATPE ATPF ATPC ATPD ATPA ATPB GROES FUSA RPMG TAL
tuf CDS	forward	172.65	-172.65	-3.05135	2.39072e-175	46705.3	CDS	EAM_RS01200	EAM_0221	WP_004154983.1	elongation factor Tu	2.21341e-173	0.108083	-28.2317			34645	cellular macromolecule biosynthetic process	1.1447e-21	2.6098e-20	29/73 39.7%	164/3757 4.3%	HISS RPOS EFP RPLB RPLA RPLK RPLS RPLP TUF RPLQ GREA TSF RPLO RPSC RPLX RPLV RPSI RPMD RPSJ RPMA RPSG RPSE RPOB RPSS RPST RPSR FUSA RPSP RPMG
rplK CDS	forward	79.96	-79.96	-2.05144	6.66311e-82	34082.1	CDS	EAM_RS01215	EAM_0224	WP_004154986.1	50S ribosomal protein L11	1.10488e-80	0.107016	-19.1694			9059	macromolecule biosynthetic process	1.965e-21	4.073e-20	29/73 39.7%	167/3757 4.4%	HISS RPOS EFP RPLB RPLA RPLK RPLS RPLP TUF RPLQ GREA TSF RPLO RPSC RPLX RPLV RPSI RPMD RPSJ RPMA RPSG RPSE RPOB RPSS RPST RPSR FUSA RPSP RPMG
rplA CDS	forward	61.78	-61.78	-2.11073	1.5479e-63	14493.8	CDS	EAM_RS01220	EAM_0225	WP_004154987.1	50S ribosomal protein L1	1.66425e-62	0.125437	-16.827			8152	metabolic process	7.0556e-18	1.3406e-16	59/73 80.8%	1208/3757 32.1%	HISS RPOS RNPA RPLB RPLA FABA RPLK GPMA SERC TSF RPSC PCKA DAPE TRMD RPSI TPIA RPSJ RPSG RPSE RPOB GCVP RPSS RPST RPSR PTA RPSP TGT EFP CYSK FADB FOLA FABG RPLS RPLP TUF RPLQ LEUB GREA LEUA RPLO RPLX RPLV ACS TIG RPMD RPMA ATPG HSLV ATPH ATPE ATPF ATPC ATPD ATPA ATPB GROES FUSA RPMG TAL
rpoB CDS	forward	82.42	-82.42	-2.24237	2.20598e-84	57443.2	CDS	EAM_RS01235	EAM_0228	WP_004154990.1	DNA-directed RNA polymerase subunit beta	3.82945e-83	0.115204	-19.4643			6754	ATP biosynthetic process	1.219e-13	1.0689e-12	8/73 10.9%	9/3757 0.2%	ATPG ATPH ATPE ATPF ATPC ATPD ATPA ATPB
type II toxin-antitoxin system HicB family antitoxin CDS	reverse	46.51	-46.51	-2.24947	4.14061e-48	4209.3	CDS	EAM_RS01505	EAM_0281	WP_004160463.1	type II toxin-antitoxin system HicB family antitoxin	3.07364e-47	0.154354	-14.5735			15985	energy coupled proton transport, down electrochemical gradient	1.219e-13	1.0689e-12	8/73 10.9%	9/3757 0.2%	ATPG ATPH ATPE ATPF ATPC ATPD ATPA ATPB
DUF485 domain-containing protein CDS	reverse	68.37	-68.37	-2.87107	3.29952e-70	961.559	CDS	EAM_RS01690	EAM_0326	WP_004160390.1	DUF485 domain-containing protein	4.24606e-69	0.162084	-17.7135			15986	ATP synthesis coupled proton transport	1.219e-13	1.0689e-12	8/73 10.9%	9/3757 0.2%	ATPG ATPH ATPE ATPF ATPC ATPD ATPA ATPB
acs CDS	reverse	203.23	-203.23	-3.99767	4.44196e-206	15106.7	CDS	EAM_RS01695	EAM_0327	WP_004160389.1	acetate--CoA ligase	5.92202e-204	0.130502	-30.6331			15992	proton transport	1.219e-13	1.0689e-12	8/73 10.9%	9/3757 0.2%	ATPG ATPH ATPE ATPF ATPC ATPD ATPA ATPB
gltP CDS	forward	142.82	-142.82	-2.4469	2.382e-145	5197.5	CDS	EAM_RS01700	EAM_0328	WP_004160388.1	glutamate/aspartate:proton symporter GltP	1.52677e-143	0.0953129	-25.6723			34220	ion transmembrane transport	1.219e-13	1.0689e-12	8/73 10.9%	9/3757 0.2%	ATPG ATPH ATPE ATPF ATPC ATPD ATPA ATPB
hypothetical protein CDS	forward	137.88	-137.88	-2.96368	2.18692e-140	1396.81	CDS	EAM_RS02060	EAM_0402	WP_004160221.1	hypothetical protein	1.32527e-138	0.117495	-25.224			9141	nucleoside triphosphate metabolic process	1.219e-13	1.0689e-12	8/73 10.9%	9/3757 0.2%	ATPG ATPH ATPE ATPF ATPC ATPD ATPA ATPB
class I SAM-dependent methyltransferase CDS	forward	94.33	-94.33	-3.26266	2.01506e-96	3140.6	CDS	EAM_RS02065	EAM_0403	WP_004160219.1	class I SAM-dependent methyltransferase	4.63186e-95	0.156583	-20.8366			9142	nucleoside triphosphate biosynthetic process	1.219e-13	1.0689e-12	8/73 10.9%	9/3757 0.2%	ATPG ATPH ATPE ATPF ATPC ATPD ATPA ATPB
ATP phosphoribosyltransferase regulatory subunit CDS	forward	101.92	-101.92	-2.31808	4.42542e-104	1963.3	CDS	EAM_RS02070	EAM_0404	WP_004160217.1	ATP phosphoribosyltransferase regulatory subunit	1.18951e-102	0.106999	-21.6646			9144	purine nucleoside triphosphate metabolic process	1.219e-13	1.0689e-12	8/73 10.9%	9/3757 0.2%	ATPG ATPH ATPE ATPF ATPC ATPD ATPA ATPB
hisS CDS	reverse	105.07	-105.07	-2.93443	2.73828e-107	3583.92	CDS	EAM_RS02080	EAM_0406	WP_004160213.1	histidine--tRNA ligase	8.45065e-106	0.133369	-22.0023			9145	purine nucleoside triphosphate biosynthetic process	1.219e-13	1.0689e-12	8/73 10.9%	9/3757 0.2%	ATPG ATPH ATPE ATPF ATPC ATPD ATPA ATPB
phosphoribosylamine--glycine ligase CDS	reverse	118.69	-118.69	-2.31568	4.85127e-121	5297.04	CDS	EAM_RS02085	EAM_0407	WP_004160211.1	phosphoribosylamine--glycine ligase	2.04674e-119	0.0989836	-23.3946			46034	ATP metabolic process	1.219e-13	1.0689e-12	8/73 10.9%	9/3757 0.2%	ATPG ATPH ATPE ATPF ATPC ATPD ATPA ATPB
pantoate--beta-alanine ligase CDS	reverse	64.18	-64.18	-3.00349	5.70341e-66	1607.64	CDS	EAM_RS02090	EAM_0408	WP_004160209.1	pantoate--beta-alanine ligase	6.62351e-65	0.175073	-17.1556			9199	ribonucleoside triphosphate metabolic process	1.219e-13	1.0689e-12	8/73 10.9%	9/3757 0.2%	ATPG ATPH ATPE ATPF ATPC ATPD ATPA ATPB
asparagine synthetase B CDS	reverse	104.8	-104.8	-2.99746	5.21658e-107	2922.41	CDS	EAM_RS02095	EAM_0409	WP_004160201.1	asparagine synthetase B	1.59513e-105	0.136415	-21.973			9201	ribonucleoside triphosphate biosynthetic process	1.219e-13	1.0689e-12	8/73 10.9%	9/3757 0.2%	ATPG ATPH ATPE ATPF ATPC ATPD ATPA ATPB
cupin domain-containing protein CDS	reverse	164.57	-164.57	-3.20149	3.34014e-167	4044.19	CDS	EAM_RS02100	EAM_0410	WP_013035800.1	cupin domain-containing protein	2.71529e-165	0.116163	-27.5602			9205	purine ribonucleoside triphosphate metabolic process	1.219e-13	1.0689e-12	8/73 10.9%	9/3757 0.2%	ATPG ATPH ATPE ATPF ATPC ATPD ATPA ATPB
co-chaperone GroES CDS	forward	150.74	-150.74	-3.23158	2.60267e-153	21430	CDS	EAM_RS02145	EAM_0418	WP_004160183.1	co-chaperone GroES	1.80723e-151	0.122521	-26.3757			9206	purine ribonucleoside triphosphate biosynthetic process	1.219e-13	1.0689e-12	8/73 10.9%	9/3757 0.2%	ATPG ATPH ATPE ATPF ATPC ATPD ATPA ATPB
groL CDS	forward	284.98	-284.98	-3.93435	3.10876e-288	128124	CDS	EAM_RS02150	EAM_0419	WP_004160181.1	chaperonin GroEL	1.03615e-285	0.108438	-36.282			16310	phosphorylation	6.0009e-13	4.8865e-12	8/73 10.9%	10/3757 0.2%	ATPG ATPH ATPE ATPF ATPC ATPD ATPA ATPB
efp CDS	forward	92.28	-92.28	-2.26576	2.3819e-94	5556.72	CDS	EAM_RS02165	EAM_0422	WP_004160177.1	elongation factor P	5.1888e-93	0.109952	-20.6069			6119	oxidative phosphorylation	6.0009e-13	4.8865e-12	8/73 10.9%	10/3757 0.2%	ATPG ATPH ATPE ATPF ATPC ATPD ATPA ATPB
psd CDS	reverse	122.12	-122.12	-2.72572	1.65809e-124	7419.07	CDS	EAM_RS02195	EAM_0428	WP_004160162.1	phosphatidylserine decarboxylase	7.57042e-123	0.114851	-23.7327			44260	cellular macromolecule metabolic process	1.2355e-12	9.7134e-12	34/73 46.5%	486/3757 12.9%	TGT HISS RPOS RNPA EFP RPLB RPLA RPLK RPLS RPLP TUF RPLQ GREA TSF RPLO RPSC RPLX RPLV TRMD RPSI TIG RPMD RPSJ RPMA RPSG RPSE RPOB RPSS RPST RPSR GROES FUSA RPSP RPMG
priB CDS	forward	32.12	-32.12	-2.23924	1.67075e-33	6142.47	CDS	EAM_RS02315	EAM_0449	WP_004160103.1	primosomal replication protein N	7.50486e-33	0.18564	-12.0623			43170	macromolecule metabolic process	2.1282e-12	1.6175e-11	35/73 47.9%	526/3757 14.0%	TGT HISS RPOS RNPA EFP RPLB RPLA RPLK RPLS RPLP TUF RPLQ GREA TSF RPLO RPSC RPLX RPLV TRMD RPSI TIG RPMD RPSJ RPMA RPSG HSLV RPSE RPOB RPSS RPST RPSR GROES FUSA RPSP RPMG
rpsR CDS	forward	87.39	-87.39	-2.85421	2.09186e-89	3499.26	CDS	EAM_RS02320	EAM_0450	WP_000135199.1	30S ribosomal protein S18	4.03017e-88	0.142367	-20.0482			6818	hydrogen transport	6.3991e-12	4.7064e-11	8/73 10.9%	12/3757 0.3%	ATPG ATPH ATPE ATPF ATPC ATPD ATPA ATPB
sstT CDS	reverse	88.13	-88.13	-2.44035	3.74425e-90	5730.8	CDS	EAM_RS02530	EAM_0498	WP_004160030.1	serine/threonine transporter SstT	7.42831e-89	0.121208	-20.1336			6796	phosphate metabolic process	1.5635e-10	1.114e-09	8/73 10.9%	16/3757 0.4%	ATPG ATPH ATPE ATPF ATPC ATPD ATPA ATPB
glucitol/sorbitol permease IIC component CDS	forward	1000	-1000	-4.08262	0	4774.9	CDS	EAM_RS02625	EAM_0521	WP_004159991.1	glucitol/sorbitol permease IIC component	0	0.106095	-38.4809			55085	transmembrane transport	2.9078e-10	2.009e-09	8/73 10.9%	17/3757 0.4%	ATPG ATPH ATPE ATPF ATPC ATPD ATPA ATPB
PTS glucitol/sorbitol transporter subunit IIB CDS	forward	52.37	-52.37	-2.00249	4.91222e-54	1503.64	CDS	EAM_RS02630	EAM_0522	WP_004159990.1	PTS glucitol/sorbitol transporter subunit IIB	4.28598e-53	0.12938	-15.4776			6793	phosphorus metabolic process	8.764e-10	5.877e-09	8/73 10.9%	19/3757 0.5%	ATPG ATPH ATPE ATPF ATPC ATPD ATPA ATPB
glucitol/sorbitol-specific PTS transporter subunit IIA CDS	forward	53.89	-53.89	-2.48064	1.426e-55	947.613	CDS	EAM_RS02635	EAM_0523	WP_004159989.1	glucitol/sorbitol-specific PTS transporter subunit IIA	1.29506e-54	0.157965	-15.7037			15672	monovalent inorganic cation transport	2.2873e-09	1.49e-08	8/73 10.9%	21/3757 0.5%	ATPG ATPH ATPE ATPF ATPC ATPD ATPA ATPB
type VI secretion system tube protein Hcp CDS	forward	136.54	-136.54	-2.65078	5.044e-139	1325.5	CDS	EAM_RS02845	EAM_0580	WP_004159899.1	type VI secretion system tube protein Hcp	2.89856e-137	0.105611	-25.0994			9150	purine ribonucleotide metabolic process	1.6248e-08	1.0012e-07	8/73 10.9%	26/3757 0.6%	ATPG ATPH ATPE ATPF ATPC ATPD ATPA ATPB
tal CDS	forward	101.79	-101.79	-2.23901	6.15954e-104	12705.5	CDS	EAM_RS03170	EAM_0646	WP_013035857.1	transaldolase	1.62934e-102	0.103421	-21.6494			9152	purine ribonucleotide biosynthetic process	1.6248e-08	1.0012e-07	8/73 10.9%	26/3757 0.6%	ATPG ATPH ATPE ATPF ATPC ATPD ATPA ATPB
dnaK CDS	forward	169.87	-169.87	-3.03609	1.53005e-172	47427.6	CDS	EAM_RS03185	EAM_0649	WP_004159774.1	molecular chaperone DnaK	1.34201e-170	0.108424	-28.0021			6163	purine nucleotide metabolic process	2.2733e-08	1.329e-07	8/73 10.9%	27/3757 0.7%	ATPG ATPH ATPE ATPF ATPC ATPD ATPA ATPB
rpsT CDS	reverse	40.37	-40.37	-2.03467	7.00326e-42	6909.04	CDS	EAM_RS03205	EAM_0653	WP_004159769.1	30S ribosomal protein S20	4.25946e-41	0.15006	-13.5591			6164	purine nucleotide biosynthetic process	2.2733e-08	1.329e-07	8/73 10.9%	27/3757 0.7%	ATPG ATPH ATPE ATPF ATPC ATPD ATPA ATPB
folA CDS	forward	54.74	-54.74	-2.69133	1.94457e-56	2241.25	CDS	EAM_RS03255	EAM_0663	WP_004159756.1	type 3 dihydrofolate reductase	1.80035e-55	0.170019	-15.8296			44281	small molecule metabolic process	6.9714e-08	3.9737e-07	25/73 34.2%	410/3757 10.9%	HISS CYSK FADB FABA GPMA FOLA FABG SERC LEUB LEUA PCKA DAPE ACS TPIA ATPG ATPH ATPE GCVP ATPF ATPC ATPD ATPA ATPB PTA TAL
apaH CDS	reverse	59.16	-59.16	-2.31074	6.80851e-61	2553.64	CDS	EAM_RS03260	EAM_0664	WP_004159755.1	bis(5'-nucleosyl)-tetraphosphatase (symmetrical)ApaH	6.98239e-60	0.140363	-16.4626			6414	translational elongation	1.3132e-07	7.3028e-07	4/73 5.4%	4/3757 0.1%	TUF TSF FUSA EFP
surA CDS	reverse	104.63	-104.63	-2.0776	7.85234e-107	6445.24	CDS	EAM_RS03280	EAM_0668	WP_004159750.1	peptidylprolyl isomerase SurA	2.33677e-105	0.0946323	-21.9545			6091	generation of precursor metabolites and energy	1.4185e-07	7.7006e-07	10/73 13.6%	60/3757 1.5%	TPIA ATPG ATPH ATPE ATPF ATPC ATPD ATPA ATPB GPMA
leuB CDS	reverse	114.06	-114.06	-2.87112	2.298e-116	3405.98	CDS	EAM_RS03350	EAM_0682	WP_004159730.1	3-isopropylmalate dehydrogenase	8.70366e-115	0.125209	-22.9307			9259	ribonucleotide metabolic process	2.1282e-07	1.1028e-06	8/73 10.9%	35/3757 0.9%	ATPG ATPH ATPE ATPF ATPC ATPD ATPA ATPB
leuA CDS	reverse	168.36	-168.36	-3.2637	5.14932e-171	5950.11	CDS	EAM_RS03355	EAM_0683	WP_013035863.1	2-isopropylmalate synthase	4.40069e-169	0.117077	-27.8765			9260	ribonucleotide biosynthetic process	2.1282e-07	1.1028e-06	8/73 10.9%	35/3757 0.9%	ATPG ATPH ATPE ATPF ATPC ATPD ATPA ATPB
omptin family outer membrane protease CDS	reverse	101.99	-101.99	-2.19532	3.80049e-104	8791.75	CDS	EAM_RS03615	EAM_0740	WP_004167089.1	omptin family outer membrane protease	1.02984e-102	0.101299	-21.6716			22613	ribonucleoprotein complex biogenesis	5.089e-07	2.5224e-06	7/73 9.5%	27/3757 0.7%	RPLD RPLE RPLR RPLC RPSQ RPLW RPSN
omptin family outer membrane protease CDS	reverse	76.9	-76.9	-2.03613	8.06661e-79	5755.09	CDS	EAM_RS03620	EAM_0742	WP_044601116.1	omptin family outer membrane protease	1.26821e-77	0.108325	-18.7965			42254	ribosome biogenesis	5.089e-07	2.5224e-06	7/73 9.5%	27/3757 0.7%	RPLD RPLE RPLR RPLC RPSQ RPLW RPSN
lpdA CDS	forward	127.94	-127.94	-2.71331	2.27835e-130	8987.91	CDS	EAM_RS03655	EAM_0749	WP_004159645.1	dihydrolipoyl dehydrogenase	1.15057e-128	0.111687	-24.2938			6812	cation transport	7.8703e-07	3.818e-06	8/73 10.9%	41/3757 1.0%	ATPG ATPH ATPE ATPF ATPC ATPD ATPA ATPB
degP CDS	forward	291.41	-291.41	-3.45818	1.05923e-294	21311.6	CDS	EAM_RS03965	EAM_0814	WP_004159492.1	serine endoprotease DegP	3.92269e-292	0.0942544	-36.6899			6753	nucleoside phosphate metabolic process	1.3795e-06	6.4191e-06	9/73 12.3%	59/3757 1.5%	ATPG ATPH ATPE ATPF ATPC ATPD ATPA ATPB TAL
dapD CDS	reverse	203.17	-203.17	-2.874	5.28531e-206	6840.19	CDS	EAM_RS03975	EAM_0816	WP_004159486.1	2,3,4,5-tetrahydropyridine-2,6-dicarboxylate N-succinyltransferase	6.77536e-204	0.0938375	-30.6274			9117	nucleotide metabolic process	1.3795e-06	6.4191e-06	9/73 12.3%	59/3757 1.5%	ATPG ATPH ATPE ATPF ATPC ATPD ATPA ATPB TAL
tsf CDS	forward	79.92	-79.92	-2.30478	7.20474e-82	11720.5	CDS	EAM_RS03995	EAM_0820	WP_004159472.1	translation elongation factor Ts	1.18878e-80	0.120258	-19.1654			9165	nucleotide biosynthetic process	1.6685e-06	7.6081e-06	8/73 10.9%	45/3757 1.1%	ATPG ATPH ATPE ATPF ATPC ATPD ATPA ATPB
skp CDS	forward	104.14	-104.14	-2.4184	2.47254e-106	10513.4	CDS	EAM_RS04035	EAM_0828	WP_013035892.1	molecular chaperone Skp	7.22893e-105	0.110418	-21.9023			44283	small molecule biosynthetic process	4.1988e-06	1.8771e-05	16/73 21.9%	226/3757 6.0%	FABG SERC LEUB LEUA PCKA DAPE CYSK ATPG ATPH ATPE ATPF ATPC ATPD FABA ATPA ATPB
mltD CDS	reverse	77.87	-77.87	-2.0284	8.52643e-80	6741.75	CDS	EAM_RS04190	EAM_0853	WP_004156037.1	murein transglycosylase D	1.35327e-78	0.107236	-18.9153			34404	nucleobase, nucleoside and nucleotide biosynthetic process	5.2241e-06	2.2473e-05	8/73 10.9%	52/3757 1.3%	ATPG ATPH ATPE ATPF ATPC ATPD ATPA ATPB
fadE CDS	reverse	170.21	-170.21	-2.91698	6.87346e-173	9358.86	CDS	EAM_RS04375	EAM_0890	WP_004156098.1	acyl-CoA dehydrogenase FadE	6.19169e-171	0.104064	-28.0307			34654	nucleobase, nucleoside, nucleotide and nucleic acid biosynthetic process	5.2241e-06	2.2473e-05	8/73 10.9%	52/3757 1.3%	ATPG ATPH ATPE ATPF ATPC ATPD ATPA ATPB
lpcA CDS	forward	101.15	-101.15	-2.31008	2.80757e-103	2488.34	CDS	EAM_RS04380	EAM_0891	WP_004156099.1	D-sedoheptulose 7-phosphate isomerase	7.14323e-102	0.107051	-21.5794			55086	nucleobase, nucleoside and nucleotide metabolic process	9.6096e-06	4.0574e-05	9/73 12.3%	74/3757 1.9%	ATPG ATPH ATPE ATPF ATPC ATPD ATPA ATPB TAL
gpt CDS	forward	90.65	-90.65	-2.15379	1.06824e-92	3344.82	CDS	EAM_RS04405	EAM_0896	WP_004156107.1	xanthine phosphoribosyltransferase	2.22527e-91	0.105464	-20.4219			44271	cellular nitrogen compound biosynthetic process	1.4861e-05	6.1607e-05	13/73 17.8%	168/3757 4.4%	SERC LEUB LEUA DAPE CYSK ATPG ATPH ATPE ATPF ATPC ATPD ATPA ATPB
cspA CDS	forward	62.57	-62.57	-2.35182	2.46344e-64	6311.99	CDS	EAM_RS04530	EAM_0925	WP_004156160.1	RNA chaperone/antiterminator CspA	2.69202e-63	0.138869	-16.9355			6811	ion transport	2.2658e-05	9.225e-05	8/73 10.9%	63/3757 1.6%	ATPG ATPH ATPE ATPF ATPC ATPD ATPA ATPB
CsgG/HfaB family protein CDS	forward	52.33	-52.33	-2.33969	5.31417e-54	1115.62	CDS	EAM_RS04625	EAM_0944	WP_004156209.1	CsgG/HfaB family protein	4.62458e-53	0.151215	-15.4726			44085	cellular component biogenesis	5.2304e-05	0.00020922	9/73 12.3%	91/3757 2.4%	RPLD RPLE RPLR RPLC RPOS MINE RPSQ RPLW RPSN
tgt CDS	forward	105.27	-105.27	-2.32555	1.71171e-107	6436.27	CDS	EAM_RS04710	EAM_0961	WP_004156251.1	tRNA guanosine(34) transglycosylase Tgt	5.33191e-106	0.105594	-22.0236			46483	heterocycle metabolic process	0.00020031	0.00077443	9/73 12.3%	108/3757 2.8%	ATPG ATPH ATPE ATPF ATPC ATPD ATPA ATPB FOLA
yajC CDS	forward	59.02	-59.02	-2.20094	9.38152e-61	1007.11	CDS	EAM_RS04715	EAM_0962	WP_004156253.1	preprotein translocase subunit YajC	9.56226e-60	0.133851	-16.4432			19752	carboxylic acid metabolic process	0.00020719	0.00077443	14/73 19.1%	246/3757 6.5%	FABG HISS SERC LEUB LEUA PCKA DAPE ACS CYSK GCVP FADB FABA PTA FOLA
secD CDS	forward	134.98	-134.98	-2.77166	1.86455e-137	9716.53	CDS	EAM_RS04720	EAM_0963	WP_004156255.1	protein translocase subunit SecD	1.05331e-135	0.111064	-24.9554			43436	oxoacid metabolic process	0.00020719	0.00077443	14/73 19.1%	246/3757 6.5%	FABG HISS SERC LEUB LEUA PCKA DAPE ACS CYSK GCVP FADB FABA PTA FOLA
cytochrome o ubiquinol oxidase subunit III CDS	reverse	57.29	-57.29	-2.12953	5.19105e-59	9013.04	CDS	EAM_RS04820	EAM_0983	WP_004156288.1	cytochrome o ubiquinol oxidase subunit III	5.10376e-58	0.131467	-16.1982			6082	organic acid metabolic process	0.00020719	0.00077443	14/73 19.1%	246/3757 6.5%	FABG HISS SERC LEUB LEUA PCKA DAPE ACS CYSK GCVP FADB FABA PTA FOLA
cyoB CDS	reverse	122.04	-122.04	-2.48434	2.01605e-124	41942.8	CDS	EAM_RS04825	EAM_0984	WP_004156289.1	cytochrome o ubiquinol oxidase subunit I	9.08042e-123	0.104716	-23.7245			42180	cellular ketone metabolic process	0.00022572	0.00083008	14/73 19.1%	248/3757 6.6%	FABG HISS SERC LEUB LEUA PCKA DAPE ACS CYSK GCVP FADB FABA PTA FOLA
lipoprotein CDS	reverse	86.12	-86.12	-2.08342	4.07637e-88	7585.74	CDS	EAM_RS04840	EAM_0987	WP_004156292.1	lipoprotein	7.50638e-87	0.104695	-19.8999			32787	monocarboxylic acid metabolic process	0.00045773	0.0016565	7/73 9.5%	73/3757 1.9%	FABG ACS FADB FABA PCKA PTA FOLA
tig CDS	forward	102.77	-102.77	-2.73314	6.16351e-105	16918.4	CDS	EAM_RS04850	EAM_0989	WP_004156296.1	trigger factor	1.69777e-103	0.125631	-21.7552			6350	transcription	0.00054373	0.001937	3/73 4.1%	9/3757 0.2%	RPOS GREA RPOB
lon CDS	forward	83.75	-83.75	-2.04957	9.94246e-86	12062.8	CDS	EAM_RS04875	EAM_0994	WP_004156306.1	endopeptidase La	1.76267e-84	0.10445	-19.6225			16070	RNA metabolic process	0.0011369	0.0039878	6/73 8.2%	62/3757 1.6%	TGT HISS TRMD RPOS GREA RNPA
htpG CDS	forward	94.25	-94.25	-3.15453	2.47022e-96	16554.6	CDS	EAM_RS05025	EAM_1027	WP_173340353.1	molecular chaperone HtpG	5.60084e-95	0.151464	-20.8269			34641	cellular nitrogen compound metabolic process	0.001475	0.0050955	22/73 30.1%	596/3757 15.8%	TGT HISS RPOS SERC LEUB GREA LEUA RNPA DAPE CYSK TRMD ATPG ATPH ATPE RPOB GCVP ATPF ATPC ATPD ATPA ATPB TAL
leucine-rich repeat domain-containing protein CDS	reverse	1000	-1000	-4.98385	0	9971.45	CDS	EAM_RS05285	EAM_1085	WP_004156566.1	leucine-rich repeat domain-containing protein	0	0.113113	-44.0609			6006	glucose metabolic process	0.0016417	0.0055867	4/73 5.4%	27/3757 0.7%	TPIA GPMA PCKA TAL
amino acid ABC transporter ATP-binding protein CDS	reverse	62.3	-62.3	-2.04958	4.57244e-64	1613.67	CDS	EAM_RS05490	EAM_1133	WP_004156630.1	amino acid ABC transporter ATP-binding protein	4.96415e-63	0.121283	-16.899			6457	protein folding	0.0021789	0.0070969	2/73 2.7%	4/3757 0.1%	TIG GROES
amino acid ABC transporter substrate-binding protein CDS	reverse	1000	-1000	-5.30483	0	22697.7	CDS	EAM_RS05505	EAM_1136	WP_004156634.1	amino acid ABC transporter substrate-binding protein	0	0.104226	-50.8973			9098	leucine biosynthetic process	0.0021789	0.0070969	2/73 2.7%	4/3757 0.1%	LEUB LEUA
citrate synthase CDS	reverse	68.99	-68.99	-2.07498	7.7333e-71	7804.97	CDS	EAM_RS05690	EAM_1167	WP_004156668.1	citrate synthase	1.0269e-69	0.116605	-17.795			6551	leucine metabolic process	0.0021789	0.0070969	2/73 2.7%	4/3757 0.1%	LEUB LEUA
tolB CDS	forward	96.39	-96.39	-2.4829	1.7342e-98	19152.4	CDS	EAM_RS05755	EAM_1180	WP_004156681.1	Tol-Pal system protein TolB	4.09934e-97	0.117879	-21.0631
pal CDS	forward	76.04	-76.04	-2.16893	5.85327e-78	16003.2	CDS	EAM_RS05760	EAM_1181	WP_004156682.1	peptidoglycan-associated lipoprotein Pal	9.03191e-77	0.116041	-18.6911
gpmA CDS	reverse	124.75	-124.75	-2.59694	3.65119e-127	5907.98	CDS	EAM_RS05840	EAM_1194	WP_004156697.1	2,3-diphosphoglycerate-dependent phosphoglycerate mutase	1.78962e-125	0.108257	-23.9887
nuclear transport factor 2 family protein CDS	reverse	108.5	-108.5	-2.46012	9.57219e-111	1569.34	CDS	EAM_RS06090	EAM_1246	WP_004156783.1	nuclear transport factor 2 family protein	3.12786e-109	0.110021	-22.3604
MerR family transcriptional regulator CDS	reverse	112.95	-112.95	-2.42592	3.05491e-115	2649.6	CDS	EAM_RS06095	EAM_1247	WP_004156784.1	MerR family transcriptional regulator	1.13133e-113	0.106317	-22.8178
cspD CDS	reverse	62.93	-62.93	-2.10579	1.05234e-64	4491.2	CDS	EAM_RS06425	EAM_1318	WP_004156882.1	cold shock-like protein CspD	1.177e-63	0.123976	-16.9855
hypothetical protein CDS	forward	46.03	-46.03	-2.97796	1.28247e-47	1491.11	CDS	EAM_RS19390	EAM_1319	WP_013035967.1	hypothetical protein	9.33293e-47	0.205432	-14.4961
serC CDS	forward	110.61	-110.61	-2.46091	7.09924e-113	5336.51	CDS	EAM_RS06505	EAM_1337	WP_004156910.1	3-phosphoserine/phosphohydroxythreonine transaminase	2.46477e-111	0.108995	-22.5782
ompC CDS	reverse	154.84	-154.84	-3.2052	1.91313e-157	50381.6	CDS	EAM_RS06605	EAM_1357	WP_127133424.1	porin OmpC	1.44919e-155	0.119894	-26.7336
fabA CDS	reverse	98.63	-98.63	-2.24096	9.47129e-101	4135.22	CDS	EAM_RS06690	EAM_1374	WP_004156980.1	bifunctional 3-hydroxydecanoyl-ACP dehydratase/trans-2-decenoyl-ACP isomerase	2.33836e-99	0.105167	-21.3085
ompA CDS	reverse	86.96	-86.96	-2.53326	5.88601e-89	136758	CDS	EAM_RS06705	EAM_1377	WP_004156983.1	porin OmpA	1.10837e-87	0.126684	-19.9967
hspQ CDS	reverse	63.26	-63.26	-2.94568	4.84633e-65	3961.94	CDS	EAM_RS06745	EAM_1386	WP_004156999.1	heat shock protein HspQ	5.47553e-64	0.172961	-17.0309
yccA CDS	reverse	1000	-1000	-4.09437	0	33314.6	CDS	EAM_RS06765	EAM_1390	WP_004157006.1	FtsH protease modulator YccA	0	0.104791	-39.0717
YceI family protein CDS	reverse	53.13	-53.13	-2.20655	8.20558e-55	1427.78	CDS	EAM_RS06935	EAM_1423	WP_004157048.1	YceI family protein	7.37175e-54	0.141515	-15.5924
fabG CDS	forward	87.86	-87.86	-2.49177	7.02016e-90	4950.57	CDS	EAM_RS07100	EAM_1458	WP_004157108.1	3-oxoacyl-ACP reductase FabG	1.37636e-88	0.123953	-20.1025
ptsG CDS	forward	35.75	-35.75	-2.08371	3.49293e-37	13264.5	CDS	EAM_RS07140	EAM_1466	WP_004157132.1	PTS glucose transporter subunit IIBC	1.77198e-36	0.163542	-12.7411
icd CDS	forward	114.71	-114.71	-2.45987	5.14385e-117	8840.79	CDS	EAM_RS07390	EAM_1520	WP_004157204.1	NADP-dependent isocitrate dehydrogenase	1.97063e-115	0.106971	-22.9957
treA CDS	reverse	137.87	-137.87	-2.78845	2.28616e-140	5676.38	CDS	EAM_RS07450	EAM_1533	WP_004157232.1	alpha,alpha-trehalase TreA	1.36067e-138	0.110555	-25.2222
spy CDS	forward	165.61	-165.61	-3.85442	2.95647e-168	18552.2	CDS	EAM_RS07820	EAM_1612	WP_004157350.1	ATP-independent periplasmic protein-refolding chaperone Spy	2.46347e-166	0.139411	-27.6479
L-cystine transporter CDS	reverse	113.24	-113.24	-2.67818	1.54629e-115	2694.58	CDS	EAM_RS07850	EAM_1618	WP_004157362.1	L-cystine transporter	5.79078e-114	0.11722	-22.8475
Glu/Leu/Phe/Val dehydrogenase CDS	reverse	247.97	-247.97	-3.24834	4.53044e-251	22541.8	CDS	EAM_RS08370	EAM_1723	WP_004157525.1	Glu/Leu/Phe/Val dehydrogenase	1.07857e-248	0.0959814	-33.8435
trans-2-enoyl-CoA reductase family protein CDS	forward	78.02	-78.02	-2.50341	6.04498e-80	9143.44	CDS	EAM_RS08375	EAM_1724	WP_004157528.1	trans-2-enoyl-CoA reductase family protein	9.64015e-79	0.132222	-18.9335
isocyanide synthase family protein CDS	reverse	65.83	-65.83	-2.58676	1.20321e-67	1414.61	CDS	EAM_RS08495	EAM_1751	WP_004157575.1	isocyanide synthase family protein	1.46362e-66	0.148849	-17.3784
ABC transporter substrate-binding protein CDS	reverse	30.32	-30.32	-2.07864	1.12937e-31	2304.78	CDS	EAM_RS08570	EAM_1766	WP_004157592.1	ABC transporter substrate-binding protein	4.75878e-31	0.177506	-11.7103
DUF2534 family protein CDS	forward	48.31	-48.31	-2.16868	6.26238e-50	1095.36	CDS	EAM_RS08635	EAM_1779	WP_004157622.1	DUF2534 family protein	4.87675e-49	0.14597	-14.857
hypothetical protein CDS	reverse	72.97	-72.97	-2.56826	7.29995e-75	1598.15	CDS	EAM_RS08640	EAM_1780	WP_004157623.1	hypothetical protein	1.06714e-73	0.14029	-18.3068
DUF1471 domain-containing protein CDS	forward	194.57	-194.57	-2.97123	2.28175e-197	7903.33	CDS	EAM_RS08645	EAM_1781	WP_004157624.1	DUF1471 domain-containing protein	2.7161e-195	0.0991337	-29.9719
FMN-dependent NADH-azoreductase CDS	forward	112.66	-112.66	-2.27959	5.93616e-115	2351.76	CDS	EAM_RS08735	EAM_1810	WP_013036050.1	FMN-dependent NADH-azoreductase	2.1742e-113	0.100032	-22.7887
tpx CDS	forward	132.22	-132.22	-2.921	1.11704e-134	5854.85	CDS	EAM_RS08835	EAM_1833	WP_004157693.1	thiol peroxidase	6.005e-133	0.118268	-24.6982
pspC CDS	reverse	50.98	-50.98	-2.00424	1.2675e-52	1002.4	CDS	EAM_RS08860	EAM_1838	WP_004157698.1	envelope stress response membrane protein PspC	1.05614e-51	0.131279	-15.2671
pspB CDS	reverse	244.37	-244.37	-3.56781	2.29948e-247	3843.36	CDS	EAM_RS08865	EAM_1839	WP_004157699.1	envelope stress response membrane protein PspB	4.25788e-245	0.106214	-33.5906
pspA CDS	reverse	99.38	-99.38	-3.08426	1.67963e-101	1979.08	CDS	EAM_RS08870	EAM_1840	WP_004157700.1	phage shock protein PspA	4.17777e-100	0.144196	-21.3893
oppA CDS	reverse	71.39	-71.39	-2.57491	2.90019e-73	13941.8	CDS	EAM_RS09140	EAM_1897	WP_004157772.1	oligopeptide ABC transporter substrate-binding protein OppA	4.07862e-72	0.14222	-18.1052
gapA CDS	forward	217.67	-217.67	-3.76694	1.4129e-220	90072.5	CDS	EAM_RS09315	EAM_1931	WP_004157815.1	glyceraldehyde-3-phosphate dehydrogenase	2.14055e-218	0.11882	-31.703
D-hexose-6-phosphate mutarotase CDS	forward	115.48	-115.48	-2.37554	8.41436e-118	3714.42	CDS	EAM_RS09320	EAM_1932	WP_004157816.1	D-hexose-6-phosphate mutarotase	3.3387e-116	0.102952	-23.0742
minD CDS	forward	131.68	-131.68	-2.44841	3.9133e-134	10043.3	CDS	EAM_RS09410	EAM_1953	WP_004157848.1	septum site-determining protein MinD	2.07032e-132	0.0993369	-24.6475
minE CDS	forward	28.12	-28.12	-2.21602	1.93324e-29	850.854	CDS	EAM_RS09415	EAM_1954	WP_004157855.1	cell division topological specificity factor MinE	7.50989e-29	0.196701	-11.2659
fadD CDS	reverse	112.34	-112.34	-2.32488	1.26333e-114	11666.5	CDS	EAM_RS09425	EAM_1956	WP_013036071.1	long-chain-fatty-acid--CoA ligase FadD	4.57681e-113	0.102167	-22.7556
Slp family lipoprotein CDS	reverse	97.45	-97.45	-2.72048	1.47369e-99	6985.85	CDS	EAM_RS09430	EAM_1957	WP_004157863.1	Slp family lipoprotein	3.53368e-98	0.128448	-21.1796
htpX CDS	reverse	158.07	-158.07	-4.36626	1.1091e-160	11064.1	CDS	EAM_RS09500	EAM_1972	WP_004157887.1	protease HtpX	8.5968e-159	0.16165	-27.0106
aldehyde dehydrogenase CDS	reverse	89.92	-89.92	-2.67144	5.93461e-92	3678.49	CDS	EAM_RS09880	EAM_2048	WP_004158072.1	aldehyde dehydrogenase	1.2135e-90	0.131353	-20.338
putP CDS	reverse	209.76	-209.76	-3.35432	1.21228e-212	7725.07	CDS	EAM_RS09945	EAM_2060	WP_004158089.1	sodium/proline symporter PutP	1.75675e-210	0.10778	-31.122
putA CDS	forward	118.58	-118.58	-2.44709	6.33658e-121	19533.3	CDS	EAM_RS09950	EAM_2061	WP_004158094.1	trifunctional transcriptional regulator/proline dehydrogenase/L-glutamate gamma-semialdehyde dehydrogenase	2.63998e-119	0.104652	-23.3832
hypothetical protein CDS	reverse	1000	-1000	-4.12721	0	8758.98	CDS	EAM_RS09990	EAM_2067	WP_004158113.1	hypothetical protein	0	0.100727	-40.9744
hypothetical protein CDS	forward	63.3	-63.3	-2.39551	4.44463e-65	305.18	CDS	EAM_RS10235	EAM_2116	WP_004158223.1	hypothetical protein	5.05596e-64	0.140615	-17.036
DUF421 domain-containing protein CDS	forward	76.81	-76.81	-2.35475	9.95192e-79	1216.04	CDS	EAM_RS10240	EAM_2117	WP_013036102.1	DUF421 domain-containing protein	1.55727e-77	0.12535	-18.7854
AMP nucleosidase CDS	forward	62.59	-62.59	-2.1873	2.35289e-64	4304.48	CDS	EAM_RS10245	EAM_2118	WP_004158226.1	AMP nucleosidase	2.57967e-63	0.129134	-16.9382
2,3-butanediol dehydrogenase CDS	forward	89.25	-89.25	-2.02079	2.79981e-91	3015.73	CDS	EAM_RS10250	EAM_2119	WP_013036103.1	2,3-butanediol dehydrogenase	5.58788e-90	0.0997341	-20.2617
mglA CDS	reverse	100.44	-100.44	-2.29134	1.43541e-102	3392.13	CDS	EAM_RS10690	EAM_2206	WP_004158408.1	galactose/methyl galactoside ABC transporter ATP-binding protein MglA	3.62441e-101	0.106555	-21.5038
mglB CDS	reverse	1000	-1000	-4.24714	0	18136.2	CDS	EAM_RS10695	EAM_2207	WP_004158409.1	galactose/glucose ABC transporter substrate-binding protein MglB	0	0.0930711	-45.6332
cyclic di-GMP phosphodiesterase CDS	forward	87.3	-87.3	-3.02288	2.632e-89	1467.26	CDS	EAM_RS10800	EAM_2228	WP_013036113.1	cyclic di-GMP phosphodiesterase	5.01283e-88	0.150867	-20.0368
rplY CDS	forward	48.93	-48.93	-3.16352	1.49501e-50	14295.3	CDS	EAM_RS10845	EAM_2237	WP_004158483.1	50S ribosomal protein L25	1.17798e-49	0.211568	-14.9527
ackA CDS	forward	83	-83	-2.19412	5.70042e-85	7825.5	CDS	EAM_RS11160	EAM_2301	WP_004158633.1	acetate kinase	9.94738e-84	0.112326	-19.5335
pta CDS	forward	98.29	-98.29	-2.32239	2.09981e-100	7082.31	CDS	EAM_RS11165	EAM_2302	WP_013034886.1	phosphate acetyltransferase	5.14608e-99	0.10918	-21.2712
fadL CDS	forward	206.5	-206.5	-3.31469	2.27688e-209	7202.93	CDS	EAM_RS11390	EAM_2348	WP_004158735.1	long-chain fatty acid transporter FadL	3.16201e-207	0.107344	-30.8791
cysK CDS	forward	64.26	-64.26	-2.15515	4.64619e-66	5951.37	CDS	EAM_RS11635	EAM_2390	WP_004158910.1	cysteine synthase A	5.45273e-65	0.125536	-17.1676
RpoE-regulated lipoprotein CDS	reverse	85.46	-85.46	-2.72509	1.92283e-87	2098.99	CDS	EAM_RS11695	EAM_2401	WP_004158932.1	RpoE-regulated lipoprotein	3.48304e-86	0.137478	-19.822
DUF1471 domain-containing protein CDS	reverse	174.54	-174.54	-5.59042	3.04675e-177	6928.43	CDS	EAM_RS11745	EAM_2411	WP_004158951.1	DUF1471 domain-containing protein	2.90138e-175	0.196946	-28.3856
ArsC family reductase CDS	forward	132.7	-132.7	-2.86039	3.65527e-135	905.494	CDS	EAM_RS11770	EAM_2417	WP_004158980.1	ArsC family reductase	1.99722e-133	0.115602	-24.7434
dapE CDS	forward	143.79	-143.79	-3.09551	2.50804e-146	4280.48	CDS	EAM_RS11775	EAM_2418	WP_004158981.1	succinyl-diaminopimelate desuccinylase	1.63908e-144	0.120169	-25.7597
bamC CDS	reverse	96.34	-96.34	-2.61883	1.9673e-98	15415.8	CDS	EAM_RS11840	EAM_2431	WP_004159013.1	outer membrane protein assembly factor BamC	4.61762e-97	0.124368	-21.0571
bamB CDS	reverse	76.63	-76.63	-2.04301	1.48927e-78	3263.95	CDS	EAM_RS12045	EAM_2472	WP_004159104.1	outer membrane protein assembly factor BamB	2.3195e-77	0.10888	-18.7639
aldehyde dehydrogenase (NADP(+)) CDS	reverse	183.66	-183.66	-3.56813	2.0155e-186	6616.79	CDS	EAM_RS12095	EAM_2482	WP_004159121.1	aldehyde dehydrogenase (NADP(+))	2.16699e-184	0.122533	-29.1198
NAD(P)/FAD-dependent oxidoreductase CDS	reverse	50.89	-50.89	-2.15067	1.56915e-52	1818.8	CDS	EAM_RS12100	EAM_2483	WP_004159122.1	NAD(P)/FAD-dependent oxidoreductase	1.30099e-51	0.140999	-15.2531
FAD-binding oxidoreductase CDS	reverse	87.31	-87.31	-3.04582	2.53976e-89	3392.93	CDS	EAM_RS12110	EAM_2485	WP_013036164.1	FAD-binding oxidoreductase	4.86495e-88	0.151998	-20.0386
4-hydroxyproline epimerase CDS	reverse	260.33	-260.33	-3.67107	1.67352e-263	4636.38	CDS	EAM_RS12115	EAM_2486	WP_004159129.1	4-hydroxyproline epimerase	4.64821e-261	0.105861	-34.6783
GntR family transcriptional regulator CDS	reverse	68.48	-68.48	-3.09466	2.55922e-70	1567.59	CDS	EAM_RS12120	EAM_2487	WP_013036165.1	GntR family transcriptional regulator	3.33198e-69	0.174566	-17.7278
dihydrodipicolinate synthase family protein CDS	reverse	137.24	-137.24	-3.87205	9.86798e-140	4541.43	CDS	EAM_RS12125	EAM_2488	WP_004159131.1	dihydrodipicolinate synthase family protein	5.77017e-138	0.153871	-25.1643
APC family permease CDS	reverse	265.51	-265.51	-4.93632	1.0207e-268	14344.6	CDS	EAM_RS12130	EAM_2489	WP_004159132.1	APC family permease	3.09272e-266	0.140947	-35.0226
IscS subfamily cysteine desulfurase CDS	reverse	87.63	-87.63	-2.31763	1.21908e-89	2954.11	CDS	EAM_RS12145	EAM_2492	WP_004159140.1	IscS subfamily cysteine desulfurase	2.36232e-88	0.115448	-20.0751
iscR CDS	reverse	244.72	-244.72	-3.26745	9.10727e-248	3699.32	CDS	EAM_RS12150	EAM_2493	WP_004159141.1	Fe-S cluster assembly transcriptional regulator IscR	1.89716e-245	0.097193	-33.6182
serine hydroxymethyltransferase CDS	reverse	95.13	-95.13	-2.30582	3.18182e-97	17362	CDS	EAM_RS12175	EAM_2497	WP_004159153.1	serine hydroxymethyltransferase	7.36459e-96	0.110195	-20.9248
MFS transporter CDS	reverse	110.04	-110.04	-2.6973	2.69471e-112	6423.06	CDS	EAM_RS12745	EAM_2612	WP_004159394.1	MFS transporter	9.16478e-111	0.119778	-22.5192
clpB CDS	reverse	85.01	-85.01	-2.1732	5.48422e-87	32751.8	CDS	EAM_RS12775	EAM_2613	WP_013036182.1	ATP-dependent chaperone ClpB	9.8805e-86	0.109929	-19.7692
rplS CDS	reverse	63.22	-63.22	-2.725	5.40241e-65	4372.02	CDS	EAM_RS12840	EAM_2626	WP_004155938.1	50S ribosomal protein L19	6.08319e-64	0.160063	-17.0245
trmD CDS	reverse	58.56	-58.56	-2.70937	2.72481e-60	21572.7	CDS	EAM_RS12845	EAM_2627	WP_004155937.1	tRNA (guanosine(37)-N1)-methyltransferase TrmD	2.76043e-59	0.165422	-16.3785
rimM CDS	reverse	148.62	-148.62	-2.81566	3.51685e-151	17742.3	CDS	EAM_RS12850	EAM_2628	WP_004155936.1	ribosome maturation factor RimM	2.39218e-149	0.107512	-26.1893
rpsP CDS	reverse	124.42	-124.42	-2.83756	8.07474e-127	15289.5	CDS	EAM_RS12855	EAM_2629	WP_004155935.1	30S ribosomal protein S16	3.84473e-125	0.118451	-23.9556
rpoS CDS	reverse	87.24	-87.24	-2.4109	3.00511e-89	19803.5	CDS	EAM_RS13120	EAM_2679	WP_004155838.1	RNA polymerase sigma factor RpoS	5.69092e-88	0.120363	-20.0302
amino acid ABC transporter permease CDS	forward	57.42	-57.42	-2.01259	3.81876e-59	1574.86	CDS	EAM_RS13215	EAM_2698	WP_004155793.1	amino acid ABC transporter permease	3.77683e-58	0.124103	-16.2171
amino acid ABC transporter ATP-binding protein CDS	forward	58.68	-58.68	-2.37724	2.03848e-60	2039.76	CDS	EAM_RS13220	EAM_2699	WP_004155792.1	amino acid ABC transporter ATP-binding protein	2.07142e-59	0.144988	-16.3961
amino acid ABC transporter substrate-binding protein CDS	forward	67.64	-67.64	-3.32314	1.80218e-69	4415.92	CDS	EAM_RS13225	EAM_2700	WP_004155786.1	amino acid ABC transporter substrate-binding protein	2.30141e-68	0.188625	-17.6177
gcvP CDS	reverse	64.25	-64.25	-2.32938	4.78728e-66	8950.32	CDS	EAM_RS13685	EAM_2789	WP_004155577.1	aminomethyl-transferring glycine dehydrogenase	5.59859e-65	0.135699	-17.1658
gcvH CDS	reverse	101.38	-101.38	-2.4494	1.61882e-103	1595.06	CDS	EAM_RS13690	EAM_2790	WP_013036219.1	glycine cleavage system protein GcvH	4.21525e-102	0.113373	-21.6048
gcvT CDS	reverse	28.48	-28.48	-2.12951	8.46309e-30	4251.58	CDS	EAM_RS13695	EAM_2791	WP_004155573.1	glycine cleavage system aminomethyltransferase GcvT	3.33028e-29	0.187813	-11.3384
oxidative stress defense protein CDS	reverse	190.69	-190.69	-3.18723	1.85191e-193	6483.04	CDS	EAM_RS13745	EAM_2801	WP_033477537.1	oxidative stress defense protein	2.05747e-191	0.107421	-29.6704
fbaA CDS	reverse	122.18	-122.18	-2.47179	1.41161e-124	19114.7	CDS	EAM_RS13795	EAM_2811	WP_004155517.1	class II fructose-bisphosphate aldolase	6.53458e-123	0.104121	-23.7395
YggT family protein CDS	forward	78.09	-78.09	-2.26807	5.08375e-80	3843.6	CDS	EAM_RS13930	EAM_2840	WP_004155455.1	YggT family protein	8.14623e-79	0.119734	-18.9426
ornithine decarboxylase CDS	reverse	131.6	-131.6	-2.25007	4.78378e-134	6092.22	CDS	EAM_RS13980	EAM_2850	WP_004155423.1	ornithine decarboxylase	2.4913e-132	0.0913201	-24.6394
hypothetical protein CDS	reverse	110.54	-110.54	-2.76754	8.47765e-113	2694.31	CDS	EAM_RS14270	EAM_2912	WP_004155332.1	hypothetical protein	2.91299e-111	0.122618	-22.5703
exbD CDS	reverse	111.72	-111.72	-2.4522	5.4072e-114	1185.29	CDS	EAM_RS14485	EAM_2955	WP_004155271.1	TonB system transport protein ExbD	1.89707e-112	0.108066	-22.6917
exbB CDS	reverse	102.76	-102.76	-2.75138	6.41724e-105	2192.46	CDS	EAM_RS14490	EAM_2956	WP_013036248.1	tol-pal system-associated acyl-CoA thioesterase	1.75317e-103	0.126481	-21.7534
DUF1190 family protein CDS	forward	114.91	-114.91	-2.99318	3.19131e-117	7604.02	CDS	EAM_RS14645	EAM_2989	WP_004155226.1	DUF1190 family protein	1.23682e-115	0.130045	-23.0164
glutathionylspermidine synthase family protein CDS	forward	111.73	-111.73	-2.88394	5.29442e-114	5009.03	CDS	EAM_RS14650	EAM_2990	WP_004155225.1	glutathionylspermidine synthase family protein	1.87727e-112	0.127087	-22.6927
ribB CDS	reverse	249.25	-249.25	-3.50798	2.21238e-252	27453.6	CDS	EAM_RS14660	EAM_2992	WP_004155223.1	3,4-dihydroxy-2-butanone-4-phosphate synthase	5.67219e-250	0.103381	-33.9325
pnp CDS	reverse	78.62	-78.62	-2.2059	1.48908e-80	20394.6	CDS	EAM_RS15030	EAM_3067	WP_004155133.1	polyribonucleotide nucleotidyltransferase	2.42103e-79	0.116057	-19.0071
greA CDS	reverse	41.83	-41.83	-2.16156	2.32089e-43	1695.17	CDS	EAM_RS15105	EAM_3081	WP_004155114.1	transcription elongation factor GreA	1.47907e-42	0.156558	-13.8067
rpmA CDS	reverse	33.23	-33.23	-3.0073	1.27912e-34	3448.95	CDS	EAM_RS15130	EAM_3087	WP_004155107.1	50S ribosomal protein L27	5.90487e-34	0.245052	-12.2721
hpf CDS	forward	36.63	-36.63	-2.03973	4.54452e-38	3760.62	CDS	EAM_RS15220	EAM_3105	WP_004155084.1	ribosome hibernation promoting factor	2.36301e-37	0.158127	-12.8993
rpsI CDS	reverse	111.84	-111.84	-2.8084	4.03122e-114	11940.2	CDS	EAM_RS15270	EAM_3115	WP_004155067.1	30S ribosomal protein S9	1.44474e-112	0.123693	-22.7046
mdh CDS	reverse	57.61	-57.61	-2.14698	2.46876e-59	8006.79	CDS	EAM_RS15300	EAM_3121	WP_004155061.1	malate dehydrogenase	2.45623e-58	0.132172	-16.2439
accC CDS	forward	47.92	-47.92	-2.06339	1.54524e-49	3363.58	CDS	EAM_RS15405	EAM_3142	WP_004155036.1	acetyl-CoA carboxylase biotin carboxylase subunit	1.18944e-48	0.139452	-14.7964
fis CDS	forward	109.79	-109.79	-2.74193	4.84535e-112	2653.12	CDS	EAM_RS15430	EAM_3147	WP_000462905.1	DNA-binding transcriptional regulator Fis	1.63127e-110	0.121901	-22.4931
lpxP CDS	forward	196.33	-196.33	-2.96755	3.79959e-199	5944.42	CDS	EAM_RS15440	EAM_3150	WP_004155025.1	kdo(2)-lipid IV(A) palmitoleoyltransferase	4.69038e-197	0.0985632	-30.1081
rplQ CDS	reverse	49.58	-49.58	-2.47297	3.33647e-51	6829.18	CDS	EAM_RS15575	EAM_3172	WP_004160560.1	50S ribosomal protein L17	2.6604e-50	0.164292	-15.0523
rpoA CDS	reverse	92.25	-92.25	-2.45922	2.58957e-94	36251.7	CDS	EAM_RS15580	EAM_3173	WP_002919219.1	DNA-directed RNA polymerase subunit alpha	5.60457e-93	0.119363	-20.6028
rplO CDS	reverse	59.11	-59.11	-2.15614	7.64684e-61	7123.82	CDS	EAM_RS15605	EAM_3179	WP_004160568.1	50S ribosomal protein L15	7.81808e-60	0.131028	-16.4556
rpmD CDS	reverse	46.11	-46.11	-2.05748	1.06315e-47	2933.21	CDS	EAM_RS15610	EAM_3180	WP_004160569.1	50S ribosomal protein L30	7.75377e-47	0.141807	-14.509
rpsE CDS	reverse	77.4	-77.4	-2.1853	2.5357e-79	10905.8	CDS	EAM_RS15615	EAM_3181	WP_004160571.1	30S ribosomal protein S5	4.00545e-78	0.115883	-18.8578
rplR CDS	reverse	26.71	-26.71	-2.10165	5.36585e-28	8682.66	CDS	EAM_RS15620	EAM_3182	WP_004160572.1	50S ribosomal protein L18	1.96532e-27	0.191593	-10.9693
rpsN CDS	reverse	44.58	-44.58	-2.02348	3.82096e-46	7977.98	CDS	EAM_RS15635	EAM_3185	WP_004160578.1	30S ribosomal protein S14	2.64766e-45	0.141888	-14.2612
rplE CDS	reverse	39.26	-39.26	-2.07468	9.37413e-41	8391.23	CDS	EAM_RS15640	EAM_3186	WP_004160580.1	50S ribosomal protein L5	5.49103e-40	0.155204	-13.3674
rplX CDS	reverse	85.95	-85.95	-2.13629	6.11094e-88	34237.2	CDS	EAM_RS15645	EAM_3187	WP_004160582.1	50S ribosomal protein L24	1.11911e-86	0.107461	-19.8796
rpsQ CDS	reverse	90.44	-90.44	-2.47463	1.73595e-92	5775.22	CDS	EAM_RS15655	EAM_3189	WP_004160584.1	30S ribosomal protein S17	3.59374e-91	0.121316	-20.3982
rplP CDS	reverse	73.39	-73.39	-2.21728	2.79166e-75	7765.61	CDS	EAM_RS15665	EAM_3191	WP_004160587.1	50S ribosomal protein L16	4.09894e-74	0.120773	-18.3591
rpsC CDS	reverse	44.21	-44.21	-2.08727	9.06297e-46	13812.9	CDS	EAM_RS15670	EAM_3192	WP_002919766.1	30S ribosomal protein S3	6.16467e-45	0.146983	-14.2008
rplV CDS	reverse	44.17	-44.17	-2.23246	1.00356e-45	8228.06	CDS	EAM_RS15675	EAM_3193	WP_000447532.1	50S ribosomal protein L22	6.7847e-45	0.157286	-14.1936
rpsS CDS	reverse	103.31	-103.31	-2.31538	1.72178e-105	6111.27	CDS	EAM_RS15680	EAM_3194	WP_004160590.1	30S ribosomal protein S19	4.86329e-104	0.106144	-21.8136
rplB CDS	reverse	108.38	-108.38	-2.5153	1.2991e-110	13697	CDS	EAM_RS15685	EAM_3195	WP_004160592.1	50S ribosomal protein L2	4.20378e-109	0.112558	-22.3467
rplW CDS	reverse	106.84	-106.84	-2.52402	4.55571e-109	11182	CDS	EAM_RS15690	EAM_3196	WP_004160593.1	50S ribosomal protein L23	1.44611e-107	0.11376	-22.1873
rplD CDS	reverse	80.86	-80.86	-2.6591	8.32338e-83	8751.9	CDS	EAM_RS15695	EAM_3197	WP_004160594.1	50S ribosomal protein L4	1.39406e-81	0.137939	-19.2773
rplC CDS	reverse	94.26	-94.26	-2.71356	2.40629e-96	7834.03	CDS	EAM_RS15700	EAM_3198	WP_004160595.1	50S ribosomal protein L3	5.49327e-95	0.130283	-20.8281
rpsJ CDS	reverse	28.34	-28.34	-2.28534	1.17881e-29	23781.4	CDS	EAM_RS15705	EAM_3199	WP_001181005.1	30S ribosomal protein S10	4.61149e-29	0.202074	-11.3094
tuf CDS	reverse	101.46	-101.46	-2.37255	1.30697e-103	51357.8	CDS	EAM_RS15710	EAM_3200	WP_004160596.1	elongation factor Tu	3.43002e-102	0.109766	-21.6147
fusA CDS	reverse	91.63	-91.63	-2.31308	1.11515e-93	41663.3	CDS	EAM_RS15715	EAM_3201	WP_004160597.1	elongation factor G	2.36738e-92	0.112657	-20.532
rpsG CDS	reverse	60.97	-60.97	-2.37246	1.0115e-62	12154.8	CDS	EAM_RS15720	EAM_3202	WP_004160604.1	30S ribosomal protein S7	1.06688e-61	0.141932	-16.7155
fkpA CDS	reverse	117.15	-117.15	-2.72522	1.7245e-119	4005.15	CDS	EAM_RS15750	EAM_3208	WP_004160616.1	FKBP-type peptidyl-prolyl cis-trans isomerase	7.09599e-118	0.117255	-23.2417
aspartate aminotransferase family protein CDS	reverse	138.49	-138.49	-2.43099	5.24531e-141	5275.08	CDS	EAM_RS15845	EAM_3227	WP_004163439.1	aspartate aminotransferase family protein	3.23752e-139	0.096161	-25.2804
aminodeoxychorismate synthase component II CDS	reverse	35.65	-35.65	-2.07106	4.43111e-37	4779.29	CDS	EAM_RS15850	EAM_3228	WP_004160665.1	aminodeoxychorismate synthase component II	2.23771e-36	0.162787	-12.7226
ppiA CDS	reverse	142.51	-142.51	-2.69532	4.89883e-145	19715.5	CDS	EAM_RS15855	EAM_3229	WP_004160667.1	peptidylprolyl isomerase A	3.08071e-143	0.105104	-25.6443
pckA CDS	forward	1000	-1000	-3.79826	0	34897	CDS	EAM_RS15970	EAM_3251	WP_004160710.1	phosphoenolpyruvate carboxykinase (ATP)	0	0.0947282	-40.0964
gntK CDS	reverse	61.36	-61.36	-2.28777	4.16852e-63	2378.84	CDS	EAM_RS16090	EAM_3275	WP_004160774.1	gluconokinase	4.41069e-62	0.136435	-16.7682
7-cyano-7-deazaguanine/7-aminomethyl-7- deazaguanine transporter CDS	forward	76.07	-76.07	-2.3499	5.55326e-78	3175.44	CDS	EAM_RS16220	EAM_3301	WP_004160858.1	7-cyano-7-deazaguanine/7-aminomethyl-7- deazaguanine transporter	8.60884e-77	0.125705	-18.6939
prlC CDS	reverse	102.94	-102.94	-2.1543	4.05879e-105	6342.21	CDS	EAM_RS16355	EAM_3327	WP_004160938.1	oligopeptidase A	1.1368e-103	0.0989375	-21.7744
hypothetical protein CDS	forward	116.59	-116.59	-2.28355	6.45788e-119	3696.84	CDS	EAM_RS16510	EAM_3361	WP_004161017.1	hypothetical protein	2.59327e-117	0.0984927	-23.185
nucleoside hydrolase CDS	forward	37.69	-37.69	-2.00913	3.67502e-39	7629.81	CDS	EAM_RS16515	EAM_3362	WP_004161019.1	nucleoside hydrolase	2.02126e-38	0.153467	-13.0917
DUF1471 domain-containing protein CDS	forward	18.92	-18.92	-2.13331	4.40622e-20	552.742	CDS	EAM_RS16520	EAM_3363	WP_004161022.1	DUF1471 domain-containing protein	1.20475e-19	0.232446	-9.17764
serralysin family metalloprotease CDS	reverse	181.8	-181.8	-3.24381	1.61876e-184	30358.3	CDS	EAM_RS16545	EAM_3368	WP_004161034.1	serralysin family metalloprotease	1.58686e-182	0.111975	-28.969
MgtC/SapB family protein CDS	reverse	72.71	-72.71	-2.35017	1.35862e-74	4075.63	CDS	EAM_RS16585	EAM_3375		MgtC/SapB family protein	1.96029e-73	0.128615	-18.273
pdeH CDS	reverse	28.93	-28.93	-2.12017	2.9574e-30	100.732	CDS	EAM_RS16600	EAM_3378	WP_004161049.1	cyclic-guanylate-specific phosphodiesterase	1.18759e-29	0.18549	-11.4301
insulinase family protein CDS	reverse	133.97	-133.97	-11.6614	1.93416e-136	4077.25	CDS	EAM_RS16610	EAM_3379	WP_004161051.1	insulinase family protein	1.07442e-134	0.46905	-24.8617
dicarboxylate/amino acid:cation symporter CDS	reverse	116.67	-116.67	-10.8138	5.27206e-119	2524.32	CDS	EAM_RS16615	EAM_3380	WP_004161052.1	dicarboxylate/amino acid:cation symporter	2.1429e-117	0.466239	-23.1937
hmsP CDS	reverse	235.09	-235.09	-5.50909	4.6447e-238	915.154	CDS	EAM_RS16620	EAM_3381	WP_004161053.1	biofilm formation regulator HmsP	8.14778e-236	0.16721	-32.9472
dppB CDS	reverse	109.76	-109.76	-2.38744	5.25151e-112	2689.66	CDS	EAM_RS16680	EAM_3393	WP_004161064.1	dipeptide ABC transporter permease DppB	1.75033e-110	0.106158	-22.4896
ABC transporter substrate-binding protein CDS	reverse	115.46	-115.46	-3.27168	8.8162e-118	16426.2	CDS	EAM_RS16685	EAM_3394	WP_004161065.1	ABC transporter substrate-binding protein	3.45699e-116	0.141802	-23.0722
aldose 1-epimerase family protein CDS	reverse	56.76	-56.76	-2.00762	1.80832e-58	5995.97	CDS	EAM_RS16930	EAM_3444	WP_004161156.1	aldose 1-epimerase family protein	1.75207e-57	0.124532	-16.1213
rnpA CDS	forward	42.29	-42.29	-2.05575	8.08952e-44	7093.03	CDS	EAM_RS16985	EAM_3455	WP_004161182.1	ribonuclease P protein component	5.18507e-43	0.148082	-13.8825
yidC CDS	forward	101.23	-101.23	-2.1395	2.30425e-103	6715.88	CDS	EAM_RS16990	EAM_3457	WP_004161185.1	membrane protein insertase YidC	5.90775e-102	0.0991036	-21.5885
glycoside hydrolase family 68 protein CDS	forward	88.02	-88.02	-2.74366	4.839e-90	1850.75	CDS	EAM_RS17045	EAM_3468	WP_004161222.1	glycoside hydrolase family 68 protein	9.54343e-89	0.136359	-20.1209
atpC CDS	reverse	44.07	-44.07	-2.04411	1.25009e-45	3608.82	CDS	EAM_RS17075	EAM_3473	WP_004161242.1	F0F1 ATP synthase subunit epsilon	8.4173e-45	0.144173	-14.1782
atpD CDS	reverse	121.68	-121.68	-2.58817	4.68838e-124	15466.5	CDS	EAM_RS17080	EAM_3474	WP_004161243.1	F0F1 ATP synthase subunit beta	2.08352e-122	0.109256	-23.6889
atpG CDS	reverse	93.88	-93.88	-2.5955	5.8513e-96	20508.6	CDS	EAM_RS17085	EAM_3475	WP_004163514.1	F0F1 ATP synthase subunit gamma	1.31773e-94	0.12487	-20.7855
atpA CDS	reverse	95.49	-95.49	-2.92049	1.38172e-97	31293	CDS	EAM_RS17090	EAM_3476	WP_004161246.1	F0F1 ATP synthase subunit alpha	3.22048e-96	0.139306	-20.9646
atpH CDS	reverse	124.01	-124.01	-2.82292	2.06864e-126	6676.43	CDS	EAM_RS17095	EAM_3477	WP_004161248.1	F0F1 ATP synthase subunit delta	9.71095e-125	0.118033	-23.9164
atpF CDS	reverse	78.68	-78.68	-2.59802	1.28547e-80	6600.63	CDS	EAM_RS17100	EAM_3478	WP_004161249.1	F0F1 ATP synthase subunit B	2.10024e-79	0.136631	-19.0148
atpE CDS	reverse	50.3	-50.3	-2.20865	6.14115e-52	863.997	CDS	EAM_RS17105	EAM_3479	WP_004161250.1	F0F1 ATP synthase subunit C	4.99231e-51	0.145653	-15.1638
atpB CDS	reverse	126.79	-126.79	-2.99142	3.25603e-129	9270.74	CDS	EAM_RS17110	EAM_3480	WP_004161258.1	F0F1 ATP synthase subunit A	1.61975e-127	0.123693	-24.1843

## Sheet: Del8 vs Del8+dgcA
Name	Direction	Differential Expression Absolute Confidence	Differential Expression Confidence	Differential Expression Log2 Ratio	Differential Expression p-value	Differential Expression Base Mean	NCBI Feature Key	locus_tag	old_locus_tag	protein_id	product	Differential Expression Adjusted p-value	Differential Expression Log2 Standard Error	Differential Expression Wald Statistic
hypothetical protein CDS	reverse	1.01	1.01	1.88336	0.00116767	30127.2	CDS	EAM_RS09990	EAM_2067	WP_004158113.1	hypothetical protein	0.0966332	0.580092	3.24666
rpsT CDS	reverse	0	0	1.87179	NA	4009.06	CDS	EAM_RS03205	EAM_0653	WP_004159769.1	30S ribosomal protein S20	NA	0.588783	3.17908
flgN CDS	reverse	1.01	1.01	1.82957	0.00110847	3249.39	CDS	EAM_RS06990	EAM_1436	WP_004157063.1	flagellar export chaperone FlgN	0.0966332	0.56097	3.26144
fliD CDS	forward	1.01	1.01	1.81124	0.00122178	5787.47	CDS	EAM_RS09995	EAM_2068	WP_004158114.1	flagellar filament capping protein FliD	0.0981374	0.560106	3.23375
flgK CDS	forward	1.01	1.01	1.76618	0.00107584	3526.21	CDS	EAM_RS07050	EAM_1448	WP_004157077.1	flagellar hook-associated protein FlgK	0.0966332	0.540132	3.2699
cheY CDS	reverse	1.01	1.01	1.7354	0.00130264	1174.75	CDS	EAM_RS09755	EAM_2023	WP_004158030.1	chemotaxis response regulator CheY	0.0988198	0.539715	3.2154
flgM CDS	reverse	0.91	0.91	1.73351	0.0017988	1831.4	CDS	EAM_RS06995	EAM_1437	WP_004157064.1	anti-sigma-28 factor FlgM	0.122905	0.555331	3.12159
chemotaxis response regulator protein-glutamate methylesterase CDS	reverse	1	1	1.7086	0.00136873	1310.41	CDS	EAM_RS09760	EAM_2024	WP_004158032.1	chemotaxis response regulator protein-glutamate methylesterase	0.101027	0.533744	3.20116
cheZ CDS	reverse	1.07	1.07	1.7084	0.000749038	1701.36	CDS	EAM_RS09750	EAM_2022	WP_004158028.1	protein phosphatase CheZ	0.0852343	0.506799	3.37097
sensor domain-containing diguanylate cyclase CDS	reverse	0	0	1.62054	2.10308e-05	67.3389	CDS	EAM_RS11860	EAM_2435	WP_004159025.1	sensor domain-containing diguanylate cyclase	NA	0.380975	4.25366
cdd CDS	forward	2.28	2.28	1.61798	8.94908e-06	633.746	CDS	EAM_RS10670	EAM_2202	WP_004158401.1	cytidine deaminase	0.00518864	0.364317	4.44112
FlxA-like family protein CDS	forward	0.74	0.74	1.56361	0.00398618	443	CDS	EAM_RS11600	EAM_2383	WP_004158882.1	FlxA-like family protein	0.181437	0.54306	2.87925
flgL CDS	forward	0.78	0.78	1.52761	0.00312452	2235.59	CDS	EAM_RS07055	EAM_1449	WP_004157078.1	flagellar hook-associated protein FlgL	0.167315	0.516921	2.95521
dnaK CDS	forward	1.01	1.01	1.52349	0.00115285	29393.8	CDS	EAM_RS03185	EAM_0649	WP_004159774.1	molecular chaperone DnaK	0.0966332	0.468724	3.2503
rplF CDS	reverse	0.63	0.63	1.52256	0.0065376	16797.9	CDS	EAM_RS15625	EAM_3183	WP_004160574.1	50S ribosomal protein L6	0.234923	0.559862	2.71952
trypsin-like peptidase domain-containing protein CDS	forward	0.66	0.66	1.49266	0.00523814	1137.84	CDS	EAM_RS13610	EAM_2774	WP_004155617.1	trypsin-like peptidase domain-containing protein	0.220082	0.534619	2.79201
hslV CDS	reverse	1.03	1.03	1.48933	0.000866414	1461.38	CDS	EAM_RS00635	EAM_0123	WP_004154863.1	ATP-dependent protease subunit HslV	0.0943038	0.447159	3.33066
rpsN CDS	reverse	0.63	0.63	1.44714	0.0060813	12118.3	CDS	EAM_RS15635	EAM_3185	WP_004160578.1	30S ribosomal protein S14	0.234923	0.527507	2.74337
YceK/YidQ family lipoprotein CDS	forward	1.47	1.47	1.44153	0.000104941	1525.01	CDS	EAM_RS06915	EAM_1419	WP_033477577.1	YceK/YidQ family lipoprotein	0.0339224	0.371637	3.87887
trmB CDS	reverse	0.63	0.63	1.43807	0.00616827	996.848	CDS	EAM_RS13955	EAM_2845	WP_004155445.1	tRNA (guanosine(46)-N7)-methyltransferase TrmB	0.234923	0.525091	2.7387
co-chaperone GroES CDS	forward	1.07	1.07	1.43562	0.000717041	11190.2	CDS	EAM_RS02145	EAM_0418	WP_004160183.1	co-chaperone GroES	0.0852343	0.424365	3.38298
rplE CDS	reverse	0	0	1.42823	NA	20283.4	CDS	EAM_RS15640	EAM_3186	WP_004160580.1	50S ribosomal protein L5	NA	0.560549	2.54791
fliS CDS	forward	0.55	0.55	1.4206	0.00941604	856.77	CDS	EAM_RS10000	EAM_2069	WP_004158115.1	flagellar export chaperone FliS	0.282585	0.547106	2.59657
rplN CDS	reverse	0.56	0.56	1.39159	0.00908112	10060.3	CDS	EAM_RS15650	EAM_3188	WP_004160583.1	50S ribosomal protein L14	0.277021	0.533385	2.60899
modA CDS	forward	1.47	1.47	1.37742	0.000111791	721.132	CDS	EAM_RS05875	EAM_1202	WP_004156709.1	molybdate ABC transporter substrate-binding protein	0.0339224	0.356525	3.86346
sensor domain-containing diguanylate cyclase CDS	reverse	0	0	1.36898	NA	71.1644	CDS	EAM_RS07310	EAM_1504	WP_004157187.1	sensor domain-containing diguanylate cyclase	NA	0.573849	2.3856
Tar ligand binding domain-containing protein CDS	reverse	0.48	0.48	1.36032	0.0124872	1563.55	CDS	EAM_RS09770	EAM_2026	WP_004158035.1	Tar ligand binding domain-containing protein	0.331091	0.544547	2.49807
MgtC/SapB family protein CDS	reverse	0.45	0.45	1.35707	0.0154265	1405.13	CDS	EAM_RS16585	EAM_3375		MgtC/SapB family protein	0.357366	0.560262	2.42221
rplX CDS	reverse	0.46	0.46	1.35114	0.0138028	11818.9	CDS	EAM_RS15645	EAM_3187	WP_004160582.1	50S ribosomal protein L24	0.349033	0.54872	2.46235
ibpA CDS	reverse	0.53	0.53	1.34342	0.0100765	6054.08	CDS	EAM_RS16940	EAM_3446	WP_004161161.1	heat shock chaperone IbpA	0.298405	0.522081	2.57319
rplQ CDS	reverse	0.38	0.38	1.33851	0.0210687	8341.32	CDS	EAM_RS15575	EAM_3172	WP_004160560.1	50S ribosomal protein L17	0.416947	0.58026	2.30675
rpmA CDS	reverse	0	0	1.33285	NA	9151.28	CDS	EAM_RS15130	EAM_3087	WP_004155107.1	50S ribosomal protein L27	NA	0.577862	2.30651
cheA CDS	reverse	0.56	0.56	1.3246	0.00889856	2657.28	CDS	EAM_RS09790	EAM_2030	WP_004158040.1	chemotaxis protein CheA	0.277021	0.506358	2.61593
PAS domain-containing methyl-accepting chemotaxis protein CDS	forward	0.36	0.36	1.28833	0.0251369	2336.79	CDS	EAM_RS01705	EAM_0329	WP_004160387.1	PAS domain-containing methyl-accepting chemotaxis protein	0.431753	0.57533	2.23929
SecY/SecA suppressor protein CDS	reverse	1.09	1.09	1.28278	0.000475987	1952.19	CDS	EAM_RS06920	EAM_1420	WP_004157045.1	SecY/SecA suppressor protein	0.0816752	0.367147	3.49392
hslU CDS	reverse	0.77	0.77	1.2816	0.00326527	5877.46	CDS	EAM_RS00630	EAM_0122	WP_004154862.1	HslU--HslV peptidase ATPase subunit	0.170256	0.435683	2.94159
PTS sugar transporter subunit IIB CDS	forward	1.09	1.09	1.28133	0.000485298	553.187	CDS	EAM_RS14360	EAM_2930	WP_004155304.1	PTS sugar transporter subunit IIB	0.0816752	0.367275	3.48874
hypothetical protein CDS	forward	1.11	1.11	1.28032	0.000369962	647.897	CDS	EAM_RS16905	EAM_3438	WP_004161140.1	hypothetical protein	0.0777204	0.359577	3.56063
deoC CDS	forward	1.07	1.07	1.27996	0.000698544	2079.64	CDS	EAM_RS03025	EAM_0615	WP_004159828.1	deoxyribose-phosphate aldolase	0.0852343	0.377553	3.39015
rplU CDS	reverse	0	0	1.27985	NA	4356.27	CDS	EAM_RS15135	EAM_3088	WP_004155106.1	50S ribosomal protein L21	NA	0.539708	2.37138
rpmE CDS	forward	0	0	1.27775	NA	4688.42	CDS	EAM_RS00655	EAM_0127	WP_004154867.1	50S ribosomal protein L31	NA	0.564549	2.26331
motA CDS	reverse	0.4	0.4	1.26005	0.0190374	926.789	CDS	EAM_RS09800	EAM_2032	WP_004158046.1	flagellar motor stator protein MotA	0.393873	0.537381	2.3448
fliT CDS	forward	0.37	0.37	1.25173	0.0221746	764.289	CDS	EAM_RS10005	EAM_2070	WP_004158117.1	flagella biosynthesis regulatory protein FliT	0.424448	0.547235	2.28736
phrB CDS	forward	0.58	0.58	1.21858	0.00792438	2141.64	CDS	EAM_RS05655	EAM_1160	WP_013035944.1	deoxyribodipyrimidine photo-lyase	0.265233	0.458926	2.65527
YggL family protein CDS	reverse	0.76	0.76	1.20967	0.00347684	2019.53	CDS	EAM_RS13950	EAM_2844	WP_004155447.1	YggL family protein	0.173436	0.413972	2.9221
gluconate 2-dehydrogenase subunit 3 family protein CDS	forward	1.03	1.03	1.20522	0.000932334	1050.85	CDS	EAM_RS01730	EAM_0336	WP_004160374.1	gluconate 2-dehydrogenase subunit 3 family protein	0.0943038	0.364094	3.31019
chemotaxis protein CDS	forward	0.36	0.36	1.20135	0.0262343	1169.67	CDS	EAM_RS07295	EAM_1498	WP_004157182.1	chemotaxis protein	0.440171	0.540483	2.22273
prlC CDS	reverse	0.85	0.85	1.19711	0.00235905	5634.43	CDS	EAM_RS16355	EAM_3327	WP_004160938.1	oligopeptidase A	0.140074	0.393676	3.04086
rpsO CDS	reverse	0	0	1.1738	NA	1364.92	CDS	EAM_RS15035	EAM_3068	WP_004155132.1	30S ribosomal protein S15	NA	0.571395	2.05427
ptsH CDS	forward	0.37	0.37	1.17128	0.0222258	3195.85	CDS	EAM_RS11645	EAM_2391	WP_004158914.1	phosphocarrier protein Hpr	0.424448	0.512262	2.28649
DUF1722 domain-containing protein CDS	forward	0.45	0.45	1.16494	0.0141958	2104.34	CDS	EAM_RS05650	EAM_1159	WP_004156661.1	DUF1722 domain-containing protein	0.353822	0.475047	2.45227
efflux RND transporter periplasmic adaptor subunit CDS	reverse	0.73	0.73	1.16415	0.00416605	2883.48	CDS	EAM_RS04980	EAM_1017	WP_004156355.1	efflux RND transporter periplasmic adaptor subunit	0.186516	0.406291	2.86531
type 2 GTP cyclohydrolase I CDS	forward	1.03	1.03	1.163	0.000898142	670.104	CDS	EAM_RS05660	EAM_1161	WP_004156662.1	type 2 GTP cyclohydrolase I	0.0943038	0.350236	3.32063
rpmD CDS	reverse	0.31	0.31	1.15599	0.0365758	5702.73	CDS	EAM_RS15610	EAM_3180	WP_004160569.1	50S ribosomal protein L30	0.484219	0.552982	2.09047
udp CDS	forward	0.48	0.48	1.15482	0.012657	1359.41	CDS	EAM_RS01055	EAM_0200	WP_004154953.1	uridine phosphorylase	0.332369	0.463172	2.49328
rpsH CDS	reverse	0.37	0.37	1.15101	0.0236156	11553.5	CDS	EAM_RS15630	EAM_3184	WP_004160576.1	30S ribosomal protein S8	0.425159	0.508548	2.26333
lolA CDS	forward	0.58	0.58	1.15088	0.00808866	2806.76	CDS	EAM_RS06475	EAM_1330	WP_004156901.1	outer membrane lipoprotein chaperone LolA	0.265233	0.434565	2.64835
Tar ligand binding domain-containing protein CDS	reverse	0.34	0.34	1.1439	0.0307239	1796.34	CDS	EAM_RS08585	EAM_1769	WP_004157606.1	Tar ligand binding domain-containing protein	0.457396	0.529427	2.16063
YgiW/YdeI family stress tolerance OB fold protein CDS	forward	0.89	0.89	1.14345	0.00204182	3003.31	CDS	EAM_RS00050	EAM_0010	WP_013035742.1	YgiW/YdeI family stress tolerance OB fold protein	0.129679	0.370758	3.08408
zinc/cadmium/mercury/lead-transporting ATPase CDS	forward	0.75	0.75	1.13894	0.00382948	1939.44	CDS	EAM_RS16210	EAM_3299	WP_004160856.1	zinc/cadmium/mercury/lead-transporting ATPase	0.178012	0.393841	2.89188
rplO CDS	reverse	0.37	0.37	1.1364	0.0239848	16543.5	CDS	EAM_RS15605	EAM_3179	WP_004160568.1	50S ribosomal protein L15	0.425159	0.503417	2.25737
rpsI CDS	reverse	0.28	0.28	1.12744	0.0466853	4311.41	CDS	EAM_RS15270	EAM_3115	WP_004155067.1	30S ribosomal protein S9	0.530742	0.566798	1.98914
rplJ CDS	forward	0.29	0.29	1.12731	0.0419661	10222.8	CDS	EAM_RS01225	EAM_0226	WP_004154988.1	50S ribosomal protein L10	0.515062	0.554272	2.03386
poxB CDS	reverse	0.45	0.45	1.12557	0.0142671	2090.25	CDS	EAM_RS06415	EAM_1316	WP_004156880.1	ubiquinone-dependent pyruvate dehydrogenase	0.353822	0.459328	2.45047
rplR CDS	reverse	0.31	0.31	1.12549	0.0367021	6816.91	CDS	EAM_RS15620	EAM_3182	WP_004160572.1	50S ribosomal protein L18	0.484219	0.538754	2.08906
ABC transporter substrate-binding protein CDS	reverse	0.46	0.46	1.12251	0.0135126	5464.59	CDS	EAM_RS04510	EAM_0920	WP_004156155.1	ABC transporter substrate-binding protein	0.344887	0.454465	2.46997
D-hexose-6-phosphate mutarotase CDS	forward	0.78	0.78	1.10248	0.00299488	1607.84	CDS	EAM_RS09320	EAM_1932	WP_004157816.1	D-hexose-6-phosphate mutarotase	0.165502	0.371423	2.96826
alkene reductase CDS	forward	0.37	0.37	1.09889	0.0228465	865.047	CDS	EAM_RS01825	EAM_0354	WP_004160319.1	alkene reductase	0.424448	0.482817	2.27599
uspE CDS	forward	0.44	0.44	1.08868	0.016333	4322.95	CDS	EAM_RS08620	EAM_1776	WP_004157615.1	universal stress protein UspE	0.359722	0.453353	2.40139
cheR CDS	reverse	0.26	0.26	1.08283	0.0555888	672.922	CDS	EAM_RS09765	EAM_2025	WP_004158033.1	protein-glutamate O-methyltransferase CheR	0.54414	0.565672	1.91425
cueO CDS	forward	1.07	1.07	1.07936	0.000591805	1812.25	CDS	EAM_RS03795	EAM_0777	WP_013035879.1	multicopper oxidase CueO	0.0850642	0.314192	3.43534
EAL domain-containing protein CDS	forward	0.29	0.29	1.07928	0.0428858	222193	CDS	EAM_RS01725	EAM_0335	WP_004160380.1	EAL domain-containing protein	0.515062	0.533023	2.02482
glycosyltransferase family 8 protein CDS	forward	0.63	0.63	1.07763	0.00636513	758.417	CDS	EAM_RS10165	EAM_2103	WP_004158193.1	glycosyltransferase family 8 protein	0.234923	0.394975	2.72835
TIGR01777 family oxidoreductase CDS	forward	0.63	0.63	1.07615	0.00639947	1852.89	CDS	EAM_RS11205	EAM_2312	WP_004158650.1	TIGR01777 family oxidoreductase	0.234923	0.394688	2.72658
rplM CDS	reverse	0.33	0.33	1.0727	0.0332536	7039.52	CDS	EAM_RS15275	EAM_3116	WP_004155066.1	50S ribosomal protein L13	0.472997	0.503849	2.12901
rpsE CDS	reverse	0.26	0.26	1.06745	0.0581224	11452.7	CDS	EAM_RS15615	EAM_3181	WP_004160571.1	30S ribosomal protein S5	0.551154	0.563364	1.89477
trxA CDS	forward	0.4	0.4	1.06414	0.0188974	5049.31	CDS	EAM_RS00845	EAM_0162	WP_004154907.1	thioredoxin TrxA	0.393873	0.4533	2.34755
galU CDS	reverse	0.92	0.92	1.06232	0.00165693	4057.6	CDS	EAM_RS09245	EAM_1918	WP_004157797.1	UTP--glucose-1-phosphate uridylyltransferase GalU	0.119081	0.337707	3.14569
peptidase M4 family protein CDS	forward	0.3	0.3	1.05392	0.0400789	3399.33	CDS	EAM_RS12020	EAM_2467	WP_004159096.1	peptidase M4 family protein	0.500688	0.513374	2.05293
secondary thiamine-phosphate synthase enzyme YjbQ CDS	forward	1.09	1.09	1.05052	0.000508414	658.331	CDS	EAM_RS01580	EAM_0299	WP_004160436.1	secondary thiamine-phosphate synthase enzyme YjbQ	0.0816752	0.302196	3.47628
accessory factor UbiK family protein CDS	forward	0.45	0.45	1.04848	0.0143809	777.304	CDS	EAM_RS14665	EAM_2993	WP_004155221.1	accessory factor UbiK family protein	0.353822	0.428368	2.44761
DUF1471 domain-containing protein CDS	reverse	0.45	0.45	1.04064	0.0150951	1901.33	CDS	EAM_RS11745	EAM_2411	WP_004158951.1	DUF1471 domain-containing protein	0.356286	0.428232	2.43009
fadB CDS	reverse	0.44	0.44	1.03949	0.0161442	9618.49	CDS	EAM_RS01120	EAM_0213	WP_004154967.1	fatty acid oxidation complex subunit alpha FadB	0.359722	0.432107	2.40564
GGDEF domain-containing protein CDS	reverse	0	0	1.036	0.0189115	118.345	CDS	EAM_RS02755	EAM_0564	WP_004159934.1	GGDEF domain-containing protein	NA	0.441363	2.34727
grpE CDS	reverse	0.49	0.49	1.03055	0.0119821	2612.72	CDS	EAM_RS12330	EAM_2527	WP_004159211.1	nucleotide exchange factor GrpE	0.325027	0.410142	2.51267
methyl-accepting chemotaxis protein CDS	forward	0.32	0.32	1.02402	0.0357953	1410.81	CDS	EAM_RS02380	EAM_0463	WP_004160087.1	methyl-accepting chemotaxis protein	0.481611	0.487805	2.09925
pspD CDS	reverse	0.5	0.5	1.02367	0.0113088	435.492	CDS	EAM_RS08855	EAM_1837	WP_004157697.1	phage shock protein PspD	0.319858	0.404131	2.53301
tagH CDS	forward	0.29	0.29	1.02306	0.0440844	940.585	CDS	EAM_RS02870	EAM_0585	WP_004159887.1	type VI secretion system-associated FHA domain protein TagH	0.516714	0.508153	2.01329
hypothetical protein CDS	reverse	0.57	0.57	1.01153	0.00842747	1201.96	CDS	EAM_RS01715	EAM_0332	WP_009351312.1	hypothetical protein	0.267621	0.383963	2.63445
msrB CDS	reverse	0.37	0.37	1.00452	0.0228389	586.794	CDS	EAM_RS09310	EAM_1930	WP_004157814.1	peptide-methionine (R)-S-oxide reductase MsrB	0.424448	0.441331	2.27612
NAD-dependent succinate-semialdehyde dehydrogenase CDS	reverse	0.42	0.42	0.999588	0.0177098	2765.74	CDS	EAM_RS06785	EAM_1392	WP_004157010.1	NAD-dependent succinate-semialdehyde dehydrogenase	0.377855	0.421477	2.37163
fadE CDS	reverse	0.78	0.78	0.986733	0.00303006	2830.85	CDS	EAM_RS04375	EAM_0890	WP_004156098.1	acyl-CoA dehydrogenase FadE	0.165502	0.33283	2.96467
rpsU CDS	forward	0.24	0.24	0.983269	0.0742932	1268.65	CDS	EAM_RS14715	EAM_3003	WP_001144069.1	30S ribosomal protein S21	0.569903	0.550912	1.7848
YnbE family lipoprotein CDS	reverse	0.44	0.44	0.980841	0.0163308	377.123	CDS	EAM_RS08750	EAM_1814	WP_004157655.1	YnbE family lipoprotein	0.359722	0.408439	2.40144
gpt CDS	forward	0.34	0.34	0.978756	0.0292351	527.969	CDS	EAM_RS04405	EAM_0896	WP_004156107.1	xanthine phosphoribosyltransferase	0.457396	0.448909	2.1803
motB CDS	reverse	0.24	0.24	0.975369	0.0757402	1180.27	CDS	EAM_RS09795	EAM_2031	WP_004158043.1	flagellar motor protein MotB	0.569903	0.549208	1.77596
gntK CDS	reverse	0.66	0.66	0.973316	0.00513363	514.968	CDS	EAM_RS16090	EAM_3275	WP_004160774.1	gluconokinase	0.219062	0.347796	2.79853
slyD CDS	reverse	0.29	0.29	0.972545	0.0427455	4335.03	CDS	EAM_RS15760	EAM_3210	WP_004160627.1	peptidylprolyl isomerase	0.515062	0.479987	2.02619
LysR family transcriptional regulator CDS	reverse	0.53	0.53	0.966856	0.0101617	2246.49	CDS	EAM_RS00055	EAM_0011	WP_004154721.1	LysR family transcriptional regulator	0.298405	0.376168	2.57028
MmcQ/YjbR family DNA-binding protein CDS	forward	0.91	0.91	0.96643	0.00186084	491.533	CDS	EAM_RS01585	EAM_0300	WP_004160435.1	MmcQ/YjbR family DNA-binding protein	0.122905	0.310591	3.11159
mioC CDS	reverse	0.45	0.45	0.966282	0.0145737	552.1	CDS	EAM_RS00005	EAM_0001	WP_013034821.1	FMN-binding protein MioC	0.355363	0.395563	2.4428
clpB CDS	reverse	0.27	0.27	0.964662	0.0505088	21281.9	CDS	EAM_RS12775	EAM_2613	WP_013036182.1	ATP-dependent chaperone ClpB	0.536403	0.493274	1.95563
pdhR CDS	forward	0.33	0.33	0.960561	0.0328435	630.517	CDS	EAM_RS03640	EAM_0746	WP_013035873.1	pyruvate dehydrogenase complex transcriptional repressor PdhR	0.469962	0.450124	2.13399
hypothetical protein CDS	forward	0.37	0.37	0.958561	0.0226012	545.991	CDS	EAM_RS10155	EAM_2101	WP_004158177.1	hypothetical protein	0.424448	0.420401	2.28011
rsmC CDS	reverse	0.33	0.33	0.958425	0.0320774	1073.71	CDS	EAM_RS02780	EAM_0566	WP_013035841.1	16S rRNA (guanine(1207)-N(2))-methyltransferase RsmC	0.469962	0.447142	2.14344
htpG CDS	forward	0.34	0.34	0.957279	0.0302904	22430.7	CDS	EAM_RS05025	EAM_1027	WP_173340353.1	molecular chaperone HtpG	0.457396	0.441902	2.16627
deoA CDS	forward	0.3	0.3	0.955009	0.0401504	1893.28	CDS	EAM_RS03030	EAM_0616	WP_004159826.1	thymidine phosphorylase	0.500688	0.465359	2.0522
ppa CDS	reverse	0.26	0.26	0.949718	0.0601082	3751.71	CDS	EAM_RS02375	EAM_0462	WP_004160088.1	inorganic diphosphatase	0.554579	0.50517	1.88
otsB CDS	reverse	0.28	0.28	0.948848	0.0457251	1448.99	CDS	EAM_RS09825	EAM_2036	WP_004158058.1	trehalose-phosphatase	0.530742	0.474917	1.99792
fadA CDS	reverse	0.37	0.37	0.947535	0.0228079	4490.86	CDS	EAM_RS01115	EAM_0212	WP_004154966.1	acetyl-CoA C-acyltransferase FadA	0.424448	0.416199	2.27664
LysE family transporter CDS	reverse	0.75	0.75	0.942841	0.00384574	899.327	CDS	EAM_RS01785	EAM_0347	WP_004160348.1	LysE family transporter	0.178012	0.326181	2.89055
RNA polymerase sigma factor FliA CDS	reverse	0.23	0.23	0.936284	0.0965527	576.036	CDS	EAM_RS09980	EAM_2065	WP_004158109.1	RNA polymerase sigma factor FliA	0.594094	0.563415	1.6618
LysR family transcriptional regulator CDS	reverse	0.32	0.32	0.935383	0.0349949	518.319	CDS	EAM_RS11605	EAM_2384	WP_004158886.1	LysR family transcriptional regulator	0.481234	0.443642	2.10842
MHS family MFS transporter CDS	forward	0	0	0.934521	NA	2223.68	CDS	EAM_RS02720	EAM_0557	WP_004159949.1	MHS family MFS transporter	NA	0.562834	1.66038
pspC CDS	reverse	0.56	0.56	0.93142	0.00901355	470.652	CDS	EAM_RS08860	EAM_1838	WP_004157698.1	envelope stress response membrane protein PspC	0.277021	0.356655	2.61154
DUF4354 family protein CDS	reverse	0.4	0.4	0.930552	0.0199847	1466.72	CDS	EAM_RS01840	EAM_0357	WP_004160312.1	DUF4354 family protein	0.40131	0.399956	2.32664
spy CDS	forward	0.27	0.27	0.925694	0.05142	1556.85	CDS	EAM_RS07820	EAM_1612	WP_004157350.1	ATP-independent periplasmic protein-refolding chaperone Spy	0.536403	0.475212	1.94796
tuf CDS	forward	0.24	0.24	0.925	0.0896993	30529.7	CDS	EAM_RS01200	EAM_0221	WP_004154983.1	elongation factor Tu	0.581874	0.545084	1.69699
rph CDS	forward	0.3	0.3	0.924528	0.0399124	794.796	CDS	EAM_RS00360	EAM_0067	WP_004154791.1	ribonuclease PH	0.500688	0.449968	2.05465
hypothetical protein CDS	forward	0.24	0.24	0.924367	0.0883972	273.604	CDS	EAM_RS02885	EAM_0588	WP_004159882.1	hypothetical protein	0.577711	0.542496	1.70391
nicotinamide riboside transporter PnuC CDS	forward	0.7	0.7	0.921218	0.00461693	1335.11	CDS	EAM_RS05805	EAM_1188	WP_004156688.1	nicotinamide riboside transporter PnuC	0.20014	0.325218	2.83261
rpsM CDS	reverse	0.24	0.24	0.919675	0.0873627	8349.56	CDS	EAM_RS15595	EAM_3176	WP_004160565.1	30S ribosomal protein S13	0.577711	0.537986	1.70948
YgdI/YgdR family lipoprotein CDS	reverse	0.25	0.25	0.913712	0.0617646	6523.08	CDS	EAM_RS07505	EAM_1543	WP_004157262.1	YgdI/YgdR family lipoprotein	0.560451	0.489144	1.86798
multidrug transporter CDS	reverse	0.63	0.63	0.913485	0.00636855	1114.73	CDS	EAM_RS02330	EAM_0452	WP_004160098.1	multidrug transporter	0.234923	0.334834	2.72818
secY CDS	reverse	0.23	0.23	0.905954	0.0906677	30342	CDS	EAM_RS15600	EAM_3178	WP_004160567.1	preprotein translocase subunit SecY	0.582432	0.53547	1.69189
rplI CDS	forward	0.22	0.22	0.893346	0.104423	6855.13	CDS	EAM_RS02325	EAM_0451	WP_004160101.1	50S ribosomal protein L9	0.607097	0.550165	1.62378
copA CDS	reverse	0.5	0.5	0.893148	0.0110209	1648.88	CDS	EAM_RS05110	EAM_1044	WP_004156450.1	copper-exporting P-type ATPase CopA	0.316821	0.351351	2.54204
rpmB CDS	forward	0.22	0.22	0.892109	0.10626	2050.9	CDS	EAM_RS00390	EAM_0073	WP_004154798.1	50S ribosomal protein L28	0.607097	0.55231	1.61523
tsf CDS	forward	0.22	0.22	0.886161	0.103528	10468.6	CDS	EAM_RS03995	EAM_0820	WP_004159472.1	translation elongation factor Ts	0.607097	0.544329	1.62799
tesA CDS	reverse	0.42	0.42	0.882458	0.0182367	631.843	CDS	EAM_RS05160	EAM_1056	WP_169799817.1	multifunctional acyl-CoA thioesterase I/proteaseI/lysophospholipase L1	0.383111	0.3738	2.36078
glutathione S-transferase CDS	forward	0.86	0.86	0.882346	0.00222963	937.758	CDS	EAM_RS01650	EAM_0318	WP_004160411.1	glutathione S-transferase	0.138389	0.288555	3.05781
aceE CDS	forward	0.24	0.24	0.881221	0.0698832	11159.3	CDS	EAM_RS03645	EAM_0747	WP_004159647.1	pyruvate dehydrogenase (acetyl-transferring), homodimeric type	0.569903	0.486146	1.81267
rne CDS	reverse	0.24	0.24	0.879842	0.0718815	7911.09	CDS	EAM_RS07060	EAM_1450	WP_004157094.1	ribonuclease E	0.569903	0.488837	1.79987
fruB CDS	reverse	0	0	0.879311	NA	2310.85	CDS	EAM_RS10775	EAM_2223	WP_004158440.1	fused PTS fructose transporter subunit IIA/HPr protein	NA	0.560407	1.56906
rcsF CDS	reverse	0.34	0.34	0.877524	0.0307999	817.427	CDS	EAM_RS04125	EAM_0846	WP_004159409.1	Rcs stress response system protein RcsF	0.457396	0.406327	2.15965
DUF1315 family protein CDS	reverse	0.35	0.35	0.875686	0.0276124	470.557	CDS	EAM_RS09305	EAM_1929	WP_004157813.1	DUF1315 family protein	0.451554	0.397543	2.20275
nusB CDS	forward	0.27	0.27	0.874859	0.0497855	1194.21	CDS	EAM_RS04755	EAM_0970	WP_004156267.1	transcription antitermination factor NusB	0.536403	0.445947	1.9618
cpxP CDS	forward	0.34	0.34	0.870063	0.0292916	3666.96	CDS	EAM_RS00530	EAM_0101	WP_004154831.1	cell-envelope stress modulator CpxP	0.457396	0.399196	2.17954
glutathione S-transferase CDS	forward	0.44	0.44	0.869467	0.0158232	1045.74	CDS	EAM_RS16870	EAM_3432	WP_004161122.1	glutathione S-transferase	0.359722	0.360331	2.41297
PhnA domain-containing protein CDS	reverse	0.26	0.26	0.859034	0.0546218	685.411	CDS	EAM_RS00275	EAM_0050	WP_004154773.1	PhnA domain-containing protein	0.54414	0.446978	1.92187
oxidoreductase CDS	forward	0.45	0.45	0.857344	0.0154409	927.158	CDS	EAM_RS15380	EAM_3137	WP_004155042.1	oxidoreductase	0.357366	0.354001	2.42187
rpsK CDS	reverse	0.21	0.21	0.85545	0.123941	7721.63	CDS	EAM_RS15590	EAM_3175	WP_004160563.1	30S ribosomal protein S11	0.615413	0.55605	1.53844
YqjK-like family protein CDS	reverse	0.24	0.24	0.851299	0.0671544	1126.93	CDS	EAM_RS02500	EAM_0491	WP_004160039.1	YqjK-like family protein	0.569903	0.465028	1.83064
LysR family transcriptional regulator CDS	forward	0.37	0.37	0.850079	0.0248851	399.091	CDS	EAM_RS10715	EAM_2211	WP_004158414.1	LysR family transcriptional regulator	0.430135	0.378961	2.24318
dnaJ CDS	forward	0.39	0.39	0.847568	0.0205078	2774.83	CDS	EAM_RS03190	EAM_0650	WP_004159772.1	molecular chaperone DnaJ	0.408809	0.365816	2.31693
rpoA CDS	reverse	0.22	0.22	0.842967	0.111591	19597	CDS	EAM_RS15580	EAM_3173	WP_002919219.1	DNA-directed RNA polymerase subunit alpha	0.60728	0.529807	1.59108
otsA CDS	reverse	0.24	0.24	0.838063	0.0683078	2841.93	CDS	EAM_RS09820	EAM_2035	WP_004158056.1	alpha,alpha-trehalose-phosphate synthase	0.569903	0.459724	1.82297
sixA CDS	reverse	0.24	0.24	0.834103	0.0839734	1350.17	CDS	EAM_RS11370	EAM_2345	WP_004158725.1	phosphohistidine phosphatase SixA	0.577136	0.482675	1.72808
cspA CDS	forward	0.21	0.21	0.832509	0.113546	3541.74	CDS	EAM_RS04530	EAM_0925	WP_004156160.1	RNA chaperone/antiterminator CspA	0.610972	0.526088	1.58245
FNR family transcription factor CDS	forward	0.37	0.37	0.831859	0.0242859	2946.45	CDS	EAM_RS08615	EAM_1775	WP_004157614.1	FNR family transcription factor	0.425159	0.369292	2.25258
rplA CDS	forward	0.21	0.21	0.831399	0.129528	10568.6	CDS	EAM_RS01220	EAM_0225	WP_004154987.1	50S ribosomal protein L1	0.61655	0.548429	1.51596
ispF CDS	reverse	0.43	0.43	0.829606	0.0173197	672.909	CDS	EAM_RS13145	EAM_2684	WP_004155832.1	2-C-methyl-D-erythritol 2,4-cyclodiphosphate synthase	0.372442	0.348596	2.37985
S-(hydroxymethyl)glutathione dehydrogenase/classIII alcohol dehydrogenase CDS	forward	0.49	0.49	0.828419	0.01175	1585.03	CDS	EAM_RS10720	EAM_2212	WP_169799827.1	S-(hydroxymethyl)glutathione dehydrogenase/classIII alcohol dehydrogenase	0.324133	0.328794	2.51957
lpcA CDS	forward	0.33	0.33	0.828394	0.0328681	689.829	CDS	EAM_RS04380	EAM_0891	WP_004156099.1	D-sedoheptulose 7-phosphate isomerase	0.469962	0.388245	2.13369
pepD CDS	reverse	0.26	0.26	0.825407	0.0595991	4195.12	CDS	EAM_RS04400	EAM_0895	WP_004156106.1	beta-Ala-His dipeptidase	0.552168	0.438173	1.88375
cheW CDS	reverse	0.24	0.24	0.824638	0.075006	1319.5	CDS	EAM_RS09785	EAM_2029	WP_004158039.1	chemotaxis protein CheW	0.569903	0.463168	1.78043
gamma carbonic anhydrase family protein CDS	forward	0.33	0.33	0.820645	0.0327516	1243.51	CDS	EAM_RS15495	EAM_3155	WP_004160528.1	gamma carbonic anhydrase family protein	0.469962	0.384356	2.13512
ribE CDS	forward	0.29	0.29	0.818969	0.0425076	935.486	CDS	EAM_RS04750	EAM_0969	WP_004156266.1	6,7-dimethyl-8-ribityllumazine synthase	0.515062	0.403728	2.02852
DUF853 domain-containing protein CDS	forward	0.27	0.27	0.816762	0.0485344	1528.51	CDS	EAM_RS14890	EAM_3039	WP_004155166.1	DUF853 domain-containing protein	0.536403	0.414041	1.97266
hemL CDS	reverse	0.27	0.27	0.816193	0.0496565	1538.53	CDS	EAM_RS03940	EAM_0809	WP_004159504.1	glutamate-1-semialdehyde 2,1-aminomutase	0.536403	0.415807	1.96291
rhodanese-related sulfurtransferase CDS	forward	0.24	0.24	0.816108	0.0689316	1915.37	CDS	EAM_RS06930	EAM_1422	WP_004157047.1	rhodanese-related sulfurtransferase	0.569903	0.44869	1.81887
single-stranded DNA-binding protein CDS	forward	0.24	0.24	0.8156	0.0766165	3384.5	CDS	EAM_RS01615	EAM_0308	WP_004160424.1	single-stranded DNA-binding protein	0.569903	0.460618	1.77066
rpmF CDS	forward	0	0	0.814415	NA	7916.72	CDS	EAM_RS17725	EAM_1454	WP_004157101.1	50S ribosomal protein L32	NA	0.544201	1.49653
PTS sugar transporter subunit IIC CDS	forward	0.43	0.43	0.813256	0.0172077	1162.21	CDS	EAM_RS14365	EAM_2931	WP_004155303.1	PTS sugar transporter subunit IIC	0.372442	0.341383	2.38224
rpsJ CDS	reverse	0.21	0.21	0.812928	0.154842	3768.22	CDS	EAM_RS15705	EAM_3199	WP_001181005.1	30S ribosomal protein S10	0.617173	0.571423	1.42264
hns CDS	forward	0.22	0.22	0.81198	0.0997295	7863.58	CDS	EAM_RS09230	EAM_1915	WP_004157793.1	DNA-binding transcriptional regulator H-NS	0.604282	0.493255	1.64617
rplD CDS	reverse	0.21	0.21	0.811893	0.150453	4951.95	CDS	EAM_RS15695	EAM_3197	WP_004160594.1	50S ribosomal protein L4	0.617173	0.564625	1.43793
modC CDS	forward	0.28	0.28	0.810419	0.0464332	572.404	CDS	EAM_RS05885	EAM_1204	WP_004156713.1	molybdenum ABC transporter ATP-binding protein ModC	0.530742	0.406953	1.99143
DEAD/DEAH family ATP-dependent RNA helicase CDS	reverse	0.21	0.21	0.810404	0.119248	5934.09	CDS	EAM_RS15020	EAM_3065	WP_004155135.1	DEAD/DEAH family ATP-dependent RNA helicase	0.615413	0.520178	1.55794
murA CDS	reverse	0.24	0.24	0.810025	0.0853799	3722.62	CDS	EAM_RS15150	EAM_3091	WP_004155103.1	UDP-N-acetylglucosamine 1-carboxyvinyltransferase	0.577136	0.470866	1.72029
TerC family protein CDS	reverse	0.29	0.29	0.809904	0.0430241	2919.08	CDS	EAM_RS02535	EAM_0499	WP_013035818.1	TerC family protein	0.515062	0.400254	2.02348
nfuA CDS	forward	0.37	0.37	0.809033	0.0221965	1469.63	CDS	EAM_RS16010	EAM_3259	WP_004160732.1	Fe-S biogenesis protein NfuA	0.424448	0.353755	2.28699
DUF2076 domain-containing protein CDS	reverse	0.23	0.23	0.807168	0.0948361	5109.68	CDS	EAM_RS04560	EAM_0931	WP_004156177.1	DUF2076 domain-containing protein	0.589971	0.483212	1.67042
AsmA family protein CDS	reverse	0.24	0.24	0.806372	0.0849186	2509.27	CDS	EAM_RS16595	EAM_3377	WP_004161048.1	AsmA family protein	0.577136	0.46805	1.72283
rplT CDS	forward	0	0	0.805236	NA	13807.3	CDS	EAM_RS07905	EAM_1630	WP_004157375.1	50S ribosomal protein L20	NA	0.578718	1.39141
diaminobutyrate--2-oxoglutarate transaminase CDS	reverse	0.28	0.28	0.801716	0.044795	3181.02	CDS	EAM_RS14510	EAM_2960	WP_024015152.1	diaminobutyrate--2-oxoglutarate transaminase	0.5228	0.399545	2.00657
lipoprotein CDS	reverse	0.28	0.28	0.801272	0.0472246	850.086	CDS	EAM_RS06395	EAM_1312	WP_004156874.1	lipoprotein	0.530742	0.40381	1.98428
LysR family transcriptional regulator CDS	reverse	0.37	0.37	0.800636	0.0241089	447.991	CDS	EAM_RS01760	EAM_0342	WP_004160362.1	LysR family transcriptional regulator	0.425159	0.354988	2.25539
priB CDS	forward	0.21	0.21	0.799642	0.116428	2277.67	CDS	EAM_RS02315	EAM_0449	WP_004160103.1	primosomal replication protein N	0.612648	0.509344	1.56995
dkgA CDS	forward	0.24	0.24	0.798021	0.0801829	1822.75	CDS	EAM_RS14520	EAM_2962	WP_004155264.1	2,5-didehydrogluconate reductase DkgA	0.576833	0.45611	1.74963
accB CDS	forward	0.21	0.21	0.797946	0.121151	1176.91	CDS	EAM_RS15400	EAM_3141	WP_004155038.1	acetyl-CoA carboxylase biotin carboxyl carrier protein	0.615413	0.514817	1.54996
mlaA CDS	reverse	0.24	0.24	0.794467	0.07855	1980.38	CDS	EAM_RS11395	EAM_2349	WP_004158736.1	phospholipid-binding lipoprotein MlaA	0.57324	0.451617	1.75916
hspQ CDS	reverse	0.22	0.22	0.794247	0.109658	3882.03	CDS	EAM_RS06745	EAM_1386	WP_004156999.1	heat shock protein HspQ	0.60728	0.496487	1.59973
nuclear transport factor 2 family protein CDS	reverse	0.34	0.34	0.793881	0.0288819	593.926	CDS	EAM_RS06090	EAM_1246	WP_004156783.1	nuclear transport factor 2 family protein	0.457396	0.363317	2.18509
NADP-dependent oxidoreductase CDS	reverse	0.29	0.29	0.793028	0.0440203	2148.96	CDS	EAM_RS05905	EAM_1208	WP_004156727.1	NADP-dependent oxidoreductase	0.516714	0.393778	2.0139
osmE CDS	forward	0.34	0.34	0.791035	0.0303899	7650.23	CDS	EAM_RS07840	EAM_1616	WP_004157360.1	osmotically-inducible lipoprotein OsmE	0.457396	0.365379	2.16497
agp CDS	forward	0.31	0.31	0.788283	0.0379829	5693	CDS	EAM_RS06780	EAM_1391	WP_004157009.1	bifunctional glucose-1-phosphatase/inositol phosphatase	0.490139	0.379888	2.07504
ABC transporter ATP-binding protein CDS	reverse	0.32	0.32	0.785419	0.0338431	589.926	CDS	EAM_RS04495	EAM_0917	WP_013035902.1	ABC transporter ATP-binding protein	0.473584	0.370143	2.12194
glyQ CDS	forward	0.25	0.25	0.785379	0.0631418	1842.54	CDS	EAM_RS16765	EAM_3411	WP_013036313.1	glycine--tRNA ligase subunit alpha	0.560451	0.422658	1.85819
fklB CDS	forward	0.24	0.24	0.785377	0.083508	1201.04	CDS	EAM_RS02335	EAM_0453	WP_004160096.1	FKBP-type peptidyl-prolyl cis-trans isomerase	0.577136	0.453796	1.73068
ilvC CDS	forward	0.21	0.21	0.784599	0.122126	2780.32	CDS	EAM_RS00820	EAM_0157	WP_004154901.1	ketol-acid reductoisomerase	0.615413	0.507531	1.54591
osmY CDS	forward	0.24	0.24	0.784151	0.0686534	15198.7	CDS	EAM_RS03010	EAM_0611	WP_004159837.1	molecular chaperone OsmY	0.569903	0.430688	1.82069
hupB CDS	forward	0.21	0.21	0.783094	0.125606	1357.96	CDS	EAM_RS04880	EAM_0995	WP_004156308.1	DNA-binding protein HU-beta	0.615413	0.511271	1.53166
rlmG CDS	forward	0.36	0.36	0.779852	0.0259105	1451.41	CDS	EAM_RS02565	EAM_0506	WP_004160019.1	23S rRNA (guanine(1835)-N(2))-methyltransferase RlmG	0.439514	0.350094	2.22755
ybiB CDS	forward	0.27	0.27	0.776925	0.0514073	588.739	CDS	EAM_RS06115	EAM_1251	WP_004156789.1	DNA-binding protein YbiB	0.536403	0.398819	1.94806
biotin-dependent carboxyltransferase family protein CDS	forward	0.61	0.61	0.775958	0.00702534	547.034	CDS	EAM_RS05670	EAM_1163	WP_004156664.1	biotin-dependent carboxyltransferase family protein	0.247091	0.287857	2.69564
DUF3053 domain-containing protein CDS	forward	0.27	0.27	0.775851	0.0501331	2173.51	CDS	EAM_RS16785	EAM_3415	WP_004161096.1	DUF3053 domain-containing protein	0.536403	0.39608	1.95883
tomB CDS	reverse	0.27	0.27	0.775322	0.0494941	2222.24	CDS	EAM_RS04955	EAM_1010	WP_013035913.1	Hha toxicity modulator TomB	0.536403	0.394704	1.96431
DoxX family protein CDS	reverse	0.36	0.36	0.774846	0.0256851	287.052	CDS	EAM_RS02495	EAM_0490	WP_004160048.1	DoxX family protein	0.438412	0.347318	2.23094
LacI family transcriptional regulator CDS	reverse	0.3	0.3	0.773471	0.0395128	934.039	CDS	EAM_RS14355	EAM_2929	WP_024015154.1	LacI family transcriptional regulator	0.499975	0.375689	2.05881
hemF CDS	forward	0.25	0.25	0.773229	0.0627937	809.443	CDS	EAM_RS11715	EAM_2405	WP_004158943.1	oxygen-dependent coproporphyrinogen oxidase	0.560451	0.41557	1.86065
mtnN CDS	reverse	0.24	0.24	0.773136	0.0810874	1107.68	CDS	EAM_RS03955	EAM_0812	WP_013035891.1	5'-methylthioadenosine/S-adenosylhomocysteine nucleosidase	0.577136	0.443207	1.74441
hypothetical protein CDS	forward	0	0	0.770542	0.0368101	193.89	CDS	EAM_RS19545		WP_024015345.1	hypothetical protein	NA	0.369058	2.08786
tssB CDS	forward	0.24	0.24	0.770262	0.0724449	1084.58	CDS	EAM_RS02835	EAM_0578	WP_004159903.1	type VI secretion system contractile sheath small subunit	0.569903	0.428802	1.79631
seqA CDS	forward	0.32	0.32	0.769489	0.035799	969.268	CDS	EAM_RS05630	EAM_1155	WP_004156657.1	replication initiation negative regulator SeqA	0.481611	0.366563	2.0992
YdgA family protein CDS	reverse	0.25	0.25	0.768415	0.0630251	7422.76	CDS	EAM_RS08280	EAM_1704	WP_004162286.1	YdgA family protein	0.560451	0.413345	1.85901
rplL CDS	forward	0.19	0.19	0.768367	0.177233	13382.2	CDS	EAM_RS01230	EAM_0227	WP_004154989.1	50S ribosomal protein L7/L12	0.642792	0.569445	1.34932
ompW CDS	reverse	0	0	0.768272	NA	7736.25	CDS	EAM_RS09080	EAM_1884	WP_004157755.1	outer membrane protein OmpW	NA	0.573021	1.34074
zinc-binding alcohol dehydrogenase family protein CDS	reverse	0.32	0.32	0.767623	0.0360861	1248.31	CDS	EAM_RS03080	EAM_0626	WP_004164798.1	zinc-binding alcohol dehydrogenase family protein	0.483043	0.36624	2.09596
pspB CDS	reverse	0.29	0.29	0.765351	0.0425399	258.421	CDS	EAM_RS08865	EAM_1839	WP_004157699.1	envelope stress response membrane protein PspB	0.515062	0.377355	2.0282
ribD CDS	forward	0.23	0.23	0.764288	0.0961499	1552.06	CDS	EAM_RS04745	EAM_0968	WP_004156265.1	bifunctional diaminohydroxyphosphoribosylaminopyrimidine deaminase/5-amino-6-(5-phosphoribosylamino)uracil reductase RibD	0.594094	0.459359	1.66381
pdxA CDS	reverse	0.22	0.22	0.760388	0.097165	842.705	CDS	EAM_RS03275	EAM_0667	WP_013035861.1	4-hydroxythreonine-4-phosphate dehydrogenase PdxA	0.59631	0.458409	1.65876
purD CDS	reverse	0.37	0.37	0.759066	0.0240141	1807.37	CDS	EAM_RS01335	EAM_0248	WP_004155017.1	phosphoribosylamine--glycine ligase	0.425159	0.336331	2.2569
pnp CDS	reverse	0.22	0.22	0.75769	0.101426	12253.7	CDS	EAM_RS15030	EAM_3067	WP_004155133.1	polyribonucleotide nucleotidyltransferase	0.604791	0.462576	1.63798
thrB CDS	forward	0.32	0.32	0.755306	0.0352423	611.985	CDS	EAM_RS03155	EAM_0643	WP_004159786.1	homoserine kinase	0.481234	0.358719	2.10556
glycine zipper 2TM domain-containing protein CDS	reverse	0.21	0.21	0.755013	0.134896	3868.86	CDS	EAM_RS08150	EAM_1678	WP_004157443.1	glycine zipper 2TM domain-containing protein	0.617173	0.505002	1.49507
Rsd/AlgQ family anti-sigma factor CDS	reverse	0.24	0.24	0.754322	0.085305	2019.51	CDS	EAM_RS01300	EAM_0241	WP_004155008.1	Rsd/AlgQ family anti-sigma factor	0.577136	0.438381	1.7207
argT CDS	reverse	0.24	0.24	0.751386	0.0716353	1640.67	CDS	EAM_RS11225	EAM_2316	WP_004158672.1	lysine/arginine/ornithine ABC transporter substrate-binding protein ArgT	0.569903	0.417105	1.80143
mutH CDS	forward	0.31	0.31	0.750377	0.036907	816.762	CDS	EAM_RS13445	EAM_2741	WP_013036201.1	DNA mismatch repair endonuclease MutH	0.484582	0.359584	2.08679
pyrE CDS	forward	0.24	0.24	0.749851	0.0658224	578.728	CDS	EAM_RS00365	EAM_0068	WP_004154792.1	orotate phosphoribosyltransferase	0.569903	0.407609	1.83963
hypothetical protein CDS	forward	0.21	0.21	0.749837	0.142205	797.267	CDS	EAM_RS12025	EAM_2468	WP_004159097.1	hypothetical protein	0.617173	0.510918	1.46763
rplP CDS	reverse	0.19	0.19	0.748718	0.188277	5245.32	CDS	EAM_RS15665	EAM_3191	WP_004160587.1	50S ribosomal protein L16	0.651416	0.569067	1.31569
deoB CDS	forward	0.22	0.22	0.748446	0.103645	4196	CDS	EAM_RS03035	EAM_0617	WP_004159825.1	phosphopentomutase	0.607097	0.459893	1.62743
YdbL family protein CDS	reverse	0.34	0.34	0.747632	0.0301337	276.712	CDS	EAM_RS08745	EAM_1813	WP_004157653.1	YdbL family protein	0.457396	0.344797	2.16833
pyrF CDS	reverse	0.21	0.21	0.747146	0.125816	687.973	CDS	EAM_RS08970	EAM_1861	WP_004157729.1	orotidine-5'-phosphate decarboxylase	0.615413	0.488072	1.53081
gyrA CDS	reverse	0.23	0.23	0.746212	0.0965864	7012.15	CDS	EAM_RS10965	EAM_2264	WP_004162608.1	DNA topoisomerase (ATP-hydrolyzing) subunit A	0.594094	0.449083	1.66163
grxC CDS	forward	0.21	0.21	0.743273	0.144448	492.97	CDS	EAM_RS00495	EAM_0094	WP_004154821.1	glutaredoxin 3	0.617173	0.509292	1.45942
hypothetical protein CDS	forward	0.22	0.22	0.743253	0.107521	446.567	CDS	EAM_RS02880	EAM_0587	WP_004165656.1	hypothetical protein	0.607097	0.46181	1.60943
atpH CDS	reverse	0	0	0.742753	NA	4170.48	CDS	EAM_RS17095	EAM_3477	WP_004161248.1	F0F1 ATP synthase subunit delta	NA	0.567302	1.30927
rpmG CDS	forward	0.19	0.19	0.739775	0.183593	3863.77	CDS	EAM_RS00395	EAM_0074	WP_001051798.1	50S ribosomal protein L33	0.648348	0.556317	1.32977
groL CDS	forward	0.24	0.24	0.739569	0.0843666	60123.5	CDS	EAM_RS02150	EAM_0419	WP_004160181.1	chaperonin GroEL	0.577136	0.428514	1.72589
serine/threonine protein kinase CDS	forward	0.21	0.21	0.738654	0.128106	980.314	CDS	EAM_RS02910	EAM_0593	WP_013035845.1	serine/threonine protein kinase	0.615413	0.485441	1.52161
flk CDS	forward	0.46	0.46	0.737274	0.0133942	812.407	CDS	EAM_RS11295	EAM_2331	WP_004158697.1	flagella biosynthesis regulator Flk	0.344887	0.298116	2.47311
tig CDS	forward	0.21	0.21	0.735101	0.139404	11201.5	CDS	EAM_RS04850	EAM_0989	WP_004156296.1	trigger factor	0.617173	0.497357	1.47801
coaE CDS	reverse	0.24	0.24	0.734098	0.065542	752.003	CDS	EAM_RS03565	EAM_0727	WP_004159676.1	dephospho-CoA kinase	0.569903	0.398632	1.84154
tssA CDS	forward	0.24	0.24	0.734052	0.0770699	357.322	CDS	EAM_RS02830	EAM_0577	WP_004159908.1	type VI secretion system protein TssA	0.569903	0.415201	1.76795
surE CDS	reverse	0.26	0.26	0.733134	0.0596447	1059.43	CDS	EAM_RS13135	EAM_2682	WP_004155835.1	5'/3'-nucleotidase SurE	0.552168	0.389258	1.88341
putA CDS	forward	0.22	0.22	0.732883	0.108564	10247	CDS	EAM_RS09950	EAM_2061	WP_004158094.1	trifunctional transcriptional regulator/proline dehydrogenase/L-glutamate gamma-semialdehyde dehydrogenase	0.607097	0.456716	1.60468
oxyR CDS	forward	0.22	0.22	0.732779	0.104639	11220.9	CDS	EAM_RS00715	EAM_0142	WP_004154880.1	DNA-binding transcriptional regulator OxyR	0.607097	0.451561	1.62277
dsbB CDS	forward	0.26	0.26	0.732712	0.0542722	671.436	CDS	EAM_RS09385	EAM_1947	WP_004162391.1	disulfide bond formation protein DsbB	0.54414	0.380697	1.92466
secG CDS	reverse	0.24	0.24	0.73174	0.0813807	5225.17	CDS	EAM_RS15075	EAM_3074	WP_004155125.1	preprotein translocase subunit SecG	0.577136	0.419881	1.74273
pxpB CDS	forward	0.27	0.27	0.729698	0.0488239	478.172	CDS	EAM_RS05665	EAM_1162	WP_004156663.1	5-oxoprolinase subunit PxpB	0.536403	0.370381	1.97013
pdxB CDS	reverse	0.24	0.24	0.72967	0.0689636	828.02	CDS	EAM_RS11280	EAM_2328	WP_004158693.1	4-phosphoerythronate dehydrogenase PdxB	0.569903	0.401214	1.81866
flgB CDS	forward	0	0	0.729197	0.110006	188.858	CDS	EAM_RS07005	EAM_1439	WP_004157066.1	flagellar basal body rod protein FlgB	NA	0.456272	1.59816
yeiP CDS	forward	0.22	0.22	0.729036	0.106001	897.477	CDS	EAM_RS10785	EAM_2225	WP_004158444.1	elongation factor P-like protein YeiP	0.607097	0.451015	1.61643
pyrC CDS	reverse	0.25	0.25	0.727889	0.0610451	1137.21	CDS	EAM_RS06960	EAM_1430	WP_004157056.1	dihydroorotase	0.559444	0.388587	1.87317
fmt CDS	forward	0.22	0.22	0.72703	0.104375	1866.57	CDS	EAM_RS15530	EAM_3163	WP_004160550.1	methionyl-tRNA formyltransferase	0.607097	0.447678	1.624
SDR family NAD(P)-dependent oxidoreductase CDS	reverse	0.37	0.37	0.726778	0.0233037	526.147	CDS	EAM_RS06085	EAM_1245	WP_004156782.1	SDR family NAD(P)-dependent oxidoreductase	0.425159	0.32039	2.26842
lon CDS	forward	0.24	0.24	0.72605	0.0812551	11613	CDS	EAM_RS04875	EAM_0994	WP_004156306.1	endopeptidase La	0.577136	0.416444	1.74345
rpmJ CDS	reverse	0	0	0.725856	NA	5549.27	CDS	EAM_RS18645	EAM_3177	WP_004160566.1	50S ribosomal protein L36	NA	0.582333	1.24646
DUF883 family protein CDS	reverse	0.22	0.22	0.725627	0.105963	1681.66	CDS	EAM_RS02510	EAM_0493	WP_004160037.1	DUF883 family protein	0.607097	0.448858	1.61661
hisA CDS	forward	0.31	0.31	0.722735	0.0378437	319.804	CDS	EAM_RS10380	EAM_2146	WP_004158285.1	1-(5-phosphoribosyl)-5-[(5- phosphoribosylamino)methylideneamino]imidazole-4- carboxamide isomerase	0.490139	0.348047	2.07654
alpha/beta hydrolase CDS	forward	0.24	0.24	0.721861	0.073958	2914.33	CDS	EAM_RS16390	EAM_3337	WP_004160962.1	alpha/beta hydrolase	0.569903	0.40398	1.78687
aceF CDS	forward	0.21	0.21	0.718158	0.138286	4760.91	CDS	EAM_RS03650	EAM_0748	WP_004159646.1	pyruvate dehydrogenase complex dihydrolipoyllysine-residue acetyltransferase	0.617173	0.48452	1.4822
lolD CDS	forward	0.21	0.21	0.717272	0.12441	623.242	CDS	EAM_RS07320	EAM_1506	WP_004157189.1	lipoprotein-releasing ABC transporter ATP-binding protein LolD	0.615413	0.466815	1.53652
rnpA CDS	forward	0.26	0.26	0.71418	0.0577407	1479.04	CDS	EAM_RS16985	EAM_3455	WP_004161182.1	ribonuclease P protein component	0.551154	0.376347	1.89766
fliZ CDS	reverse	0.19	0.19	0.711755	0.186839	413.881	CDS	EAM_RS09975	EAM_2064	WP_004158108.1	flagella biosynthesis regulatory protein FliZ	0.650839	0.539214	1.31999
pspA CDS	reverse	0.29	0.29	0.709607	0.0431925	573.566	CDS	EAM_RS08870	EAM_1840	WP_004157700.1	phage shock protein PspA	0.515062	0.35097	2.02184
glyS CDS	forward	0.22	0.22	0.709281	0.110935	5568.8	CDS	EAM_RS16770	EAM_3412	WP_004161091.1	glycine--tRNA ligase subunit beta	0.60728	0.444968	1.59401
ltaE CDS	reverse	0.22	0.22	0.707461	0.108247	469.096	CDS	EAM_RS06410	EAM_1315	WP_004156878.1	low-specificity L-threonine aldolase	0.607097	0.440478	1.60612
sugar kinase CDS	forward	0.24	0.24	0.707057	0.0732856	731.938	CDS	EAM_RS16910	EAM_3439	WP_004161144.1	sugar kinase	0.569903	0.394773	1.79105
aroQ CDS	forward	0.27	0.27	0.707055	0.0529129	494.648	CDS	EAM_RS15395	EAM_3140	WP_004155039.1	type II 3-dehydroquinate dehydratase	0.540236	0.365284	1.93563
proB CDS	forward	0.23	0.23	0.70234	0.0945879	845.792	CDS	EAM_RS04425	EAM_0902	WP_004156119.1	glutamate 5-kinase	0.589971	0.420141	1.67168
aspS CDS	reverse	0.21	0.21	0.701752	0.136311	4209.99	CDS	EAM_RS09685	EAM_2008	WP_004157970.1	aspartate--tRNA ligase	0.617173	0.471079	1.48967
lpxA CDS	forward	0.21	0.21	0.700746	0.145091	1732.89	CDS	EAM_RS04050	EAM_0831	WP_004159446.1	acyl-ACP--UDP-N-acetylglucosamine O-acyltransferase	0.617173	0.480921	1.45709
pepB CDS	reverse	0.26	0.26	0.700608	0.0585482	1290.58	CDS	EAM_RS12140	EAM_2491	WP_004159136.1	aminopeptidase PepB	0.552168	0.370384	1.89157
plsX CDS	forward	0.18	0.18	0.70006	0.198684	2675.53	CDS	EAM_RS07085	EAM_1455	WP_004162052.1	phosphate acyltransferase PlsX	0.664401	0.544662	1.28531
homeobox protein YbgS CDS	reverse	0.21	0.21	0.69996	0.158598	16086.2	CDS	EAM_RS05815	EAM_1190	WP_004156690.1	homeobox protein YbgS	0.618204	0.496495	1.4098
speB CDS	reverse	0.25	0.25	0.696167	0.0630354	3253.41	CDS	EAM_RS13850	EAM_2823	WP_004155484.1	agmatinase	0.560451	0.374496	1.85894
DUF2884 domain-containing protein CDS	reverse	0.5	0.5	0.69493	0.0114779	726.95	CDS	EAM_RS13945	EAM_2843	WP_004155449.1	DUF2884 domain-containing protein	0.319858	0.274915	2.5278
frsA CDS	forward	0.25	0.25	0.693824	0.0637138	1365.59	CDS	EAM_RS04410	EAM_0897	WP_004156108.1	esterase FrsA	0.561298	0.374195	1.85418
ispG CDS	reverse	0.21	0.21	0.692099	0.156927	2702.31	CDS	EAM_RS12060	EAM_2475	WP_004159107.1	flavodoxin-dependent (E)-4-hydroxy-3-methylbut-2-enyl-diphosphate synthase	0.617618	0.488949	1.41548
atpF CDS	reverse	0	0	0.691977	NA	5566.88	CDS	EAM_RS17100	EAM_3478	WP_004161249.1	F0F1 ATP synthase subunit B	NA	0.538533	1.28493
protein phosphatase 2C domain-containing protein CDS	forward	0.21	0.21	0.690471	0.158909	327.135	CDS	EAM_RS02875	EAM_0586	WP_004159885.1	protein phosphatase 2C domain-containing protein	0.618204	0.49013	1.40875
rpsR CDS	forward	0.19	0.19	0.689861	0.179	1522.34	CDS	EAM_RS02320	EAM_0450	WP_000135199.1	30S ribosomal protein S18	0.646172	0.513351	1.34384
ADP-ribosylglycohydrolase family protein CDS	forward	0.23	0.23	0.688185	0.0929103	914.722	CDS	EAM_RS02985	EAM_0607	WP_004159844.1	ADP-ribosylglycohydrolase family protein	0.589971	0.409575	1.68024
NADPH-dependent 2,4-dienoyl-CoA reductase CDS	reverse	0.33	0.33	0.686097	0.0325707	887.783	CDS	EAM_RS02570	EAM_0507	WP_004163302.1	NADPH-dependent 2,4-dienoyl-CoA reductase	0.469962	0.321006	2.13734
valine--pyruvate transaminase CDS	forward	0.21	0.21	0.684255	0.127555	1254.86	CDS	EAM_RS16935	EAM_3445	WP_004161159.1	valine--pyruvate transaminase	0.615413	0.44904	1.52382
pyrD CDS	forward	0.21	0.21	0.684233	0.131859	1589.99	CDS	EAM_RS06650	EAM_1366	WP_004156966.1	quinone-dependent dihydroorotate dehydrogenase	0.617173	0.454093	1.50681
fdhE CDS	forward	0.27	0.27	0.682634	0.0526695	1273.74	CDS	EAM_RS16865	EAM_3431	WP_004161120.1	formate dehydrogenase accessory protein FdhE	0.540236	0.352305	1.93762
modF CDS	reverse	0.32	0.32	0.681375	0.0339885	907.876	CDS	EAM_RS05860	EAM_1198	WP_004156703.1	molybdate ABC transporter ATP-binding protein ModF	0.473584	0.321372	2.12021
fruK CDS	reverse	0	0	0.681236	NA	1439.32	CDS	EAM_RS10770	EAM_2222	WP_004162458.1	1-phosphofructokinase	NA	0.559685	1.21718
rplK CDS	forward	0.18	0.18	0.679969	0.204751	6541.08	CDS	EAM_RS01215	EAM_0224	WP_004154986.1	50S ribosomal protein L11	0.665473	0.536197	1.26813
rpsP CDS	reverse	0.18	0.18	0.679269	0.194772	1464.32	CDS	EAM_RS12855	EAM_2629	WP_004155935.1	30S ribosomal protein S16	0.659136	0.523889	1.29659
trxB CDS	reverse	0.2	0.2	0.678276	0.168477	2891.12	CDS	EAM_RS06460	EAM_1327	WP_004156891.1	thioredoxin-disulfide reductase	0.627711	0.492535	1.37711
lysoplasmalogenase CDS	forward	0.21	0.21	0.677011	0.121317	835.179	CDS	EAM_RS16205	EAM_3298	WP_004160854.1	lysoplasmalogenase	0.615413	0.436987	1.54927
rpsB CDS	forward	0.19	0.19	0.676805	0.183943	12062.2	CDS	EAM_RS03990	EAM_0819	WP_004159477.1	30S ribosomal protein S2	0.648348	0.509369	1.32871
ihfA CDS	forward	0.21	0.21	0.676585	0.13827	6390.66	CDS	EAM_RS07920	EAM_1633	WP_004157378.1	integration host factor subunit alpha	0.617173	0.456454	1.48227
rpoZ CDS	reverse	0.21	0.21	0.676216	0.15147	743.152	CDS	EAM_RS00245	EAM_0044	WP_004154766.1	DNA-directed RNA polymerase subunit omega	0.617173	0.471441	1.43436
ispD CDS	reverse	0.23	0.23	0.675672	0.0940035	583.068	CDS	EAM_RS13150	EAM_2685	WP_004155828.1	2-C-methyl-D-erythritol 4-phosphate cytidylyltransferase	0.589971	0.403471	1.67465
soxS CDS	reverse	0.19	0.19	0.675263	0.181714	638.151	CDS	EAM_RS01640	EAM_0316	WP_004160413.1	superoxide response transcriptional regulator SoxS	0.646172	0.505626	1.3355
pdxJ CDS	reverse	0.22	0.22	0.675249	0.106594	573.15	CDS	EAM_RS12245	EAM_2511	WP_004159186.1	pyridoxine 5'-phosphate synthase	0.607097	0.41845	1.61369
prmB CDS	reverse	0.24	0.24	0.67452	0.0729578	1015.78	CDS	EAM_RS11360	EAM_2343	WP_004158719.1	50S ribosomal protein L3 N(5)-glutamine methyltransferase	0.569903	0.376176	1.79309
tuf CDS	reverse	0.19	0.19	0.673985	0.18725	36929.1	CDS	EAM_RS15710	EAM_3200	WP_004160596.1	elongation factor Tu	0.651416	0.511076	1.31876
folE CDS	reverse	0.22	0.22	0.672944	0.106096	963.522	CDS	EAM_RS10710	EAM_2210	WP_004158413.1	GTP cyclohydrolase I FolE	0.607097	0.416428	1.61599
rpsQ CDS	reverse	0.16	0.16	0.671901	0.237039	3970.11	CDS	EAM_RS15655	EAM_3189	WP_004160584.1	30S ribosomal protein S17	0.699086	0.568242	1.18242
NADH-quinone oxidoreductase subunit B CDS	reverse	0.2	0.2	0.671861	0.173251	4404.06	CDS	EAM_RS11115	EAM_2291	WP_004158612.1	NADH-quinone oxidoreductase subunit B	0.636343	0.493351	1.36183
ppiA CDS	reverse	0.2	0.2	0.669757	0.166709	3752.37	CDS	EAM_RS15855	EAM_3229	WP_004160667.1	peptidylprolyl isomerase A	0.626133	0.484329	1.38286
Slp family lipoprotein CDS	reverse	0.21	0.21	0.66957	0.146134	1927.26	CDS	EAM_RS09430	EAM_1957	WP_004157863.1	Slp family lipoprotein	0.617173	0.460716	1.45332
smpB CDS	forward	0.29	0.29	0.669341	0.0425924	909.737	CDS	EAM_RS12360	EAM_2533	WP_013036172.1	SsrA-binding protein SmpB	0.515062	0.330101	2.02769
sfsA CDS	reverse	0.21	0.21	0.66914	0.156482	681.511	CDS	EAM_RS03865	EAM_0794	WP_004159535.1	DNA/RNA nuclease SfsA	0.61756	0.472222	1.417
NADH:flavin oxidoreductase/NADH oxidase CDS	forward	0.24	0.24	0.669133	0.0875729	1893.25	CDS	EAM_RS10315	EAM_2132	WP_004158254.1	NADH:flavin oxidoreductase/NADH oxidase	0.577711	0.391686	1.70834
amidohydrolase CDS	reverse	0.24	0.24	0.66875	0.0657454	847.115	CDS	EAM_RS06120	EAM_1252	WP_004156790.1	amidohydrolase	0.569903	0.36342	1.84016
typA CDS	forward	0.19	0.19	0.66856	0.180334	10617.6	CDS	EAM_RS00185	EAM_0033	WP_004154752.1	ribosome-dependent GTPase TypA	0.646172	0.499027	1.33973
organic hydroperoxide resistance protein CDS	reverse	0.22	0.22	0.667172	0.108655	1252.19	CDS	EAM_RS16700	EAM_3397	WP_004161069.1	organic hydroperoxide resistance protein	0.607097	0.415873	1.60427
queC CDS	reverse	0.4	0.4	0.666589	0.0196619	543.659	CDS	EAM_RS04900	EAM_0999	WP_004156314.1	7-cyano-7-deazaguanine synthase QueC	0.397754	0.285754	2.33274
HTH-type transcriptional regulator CDS	reverse	0.21	0.21	0.664829	0.119027	1129.54	CDS	EAM_RS16780	EAM_3414	WP_004161093.1	HTH-type transcriptional regulator	0.615413	0.426481	1.55887
pepN CDS	forward	0.24	0.24	0.664566	0.0853806	4705.73	CDS	EAM_RS06620	EAM_1360	WP_004156954.1	aminopeptidase N	0.577136	0.386312	1.72029
rimM CDS	reverse	0.17	0.17	0.664093	0.221187	5054.36	CDS	EAM_RS12850	EAM_2628	WP_004155936.1	ribosome maturation factor RimM	0.682482	0.542835	1.22338
trans-2-enoyl-CoA reductase family protein CDS	forward	0.19	0.19	0.664058	0.185912	5713.06	CDS	EAM_RS08375	EAM_1724	WP_004157528.1	trans-2-enoyl-CoA reductase family protein	0.650139	0.502021	1.32277
sstT CDS	reverse	0.22	0.22	0.663235	0.105039	1064.69	CDS	EAM_RS02530	EAM_0498	WP_004160030.1	serine/threonine transporter SstT	0.607097	0.409177	1.6209
aspartate aminotransferase family protein CDS	reverse	0.21	0.21	0.662227	0.150188	3026.54	CDS	EAM_RS14505	EAM_2959	WP_004155267.1	aspartate aminotransferase family protein	0.617173	0.460241	1.43887
proS CDS	reverse	0.21	0.21	0.659083	0.133598	2856.13	CDS	EAM_RS04115	EAM_0844	WP_004159413.1	proline--tRNA ligase	0.617173	0.43937	1.50006
atpE CDS	reverse	0	0	0.656676	NA	3281.99	CDS	EAM_RS17105	EAM_3479	WP_004161250.1	F0F1 ATP synthase subunit C	NA	0.564763	1.16275
DUF481 domain-containing protein CDS	forward	0.19	0.19	0.654994	0.184756	1472.83	CDS	EAM_RS07880	EAM_1624	WP_004157369.1	DUF481 domain-containing protein	0.649776	0.493869	1.32625
hemX CDS	reverse	0.24	0.24	0.653517	0.068721	2958.05	CDS	EAM_RS00945	EAM_0178	WP_004154927.1	uroporphyrinogen-III C-methyltransferase	0.569903	0.359026	1.82025
gntU CDS	reverse	0.4	0.4	0.653298	0.0193238	788.609	CDS	EAM_RS16085	EAM_3274	WP_004160772.1	gluconate transporter	0.396792	0.27928	2.33922
exoX CDS	forward	0.27	0.27	0.652852	0.0505093	525.573	CDS	EAM_RS09590	EAM_1990	WP_004157914.1	exodeoxyribonuclease X	0.536403	0.333833	1.95563
lipB CDS	reverse	0.21	0.21	0.652075	0.14781	665.718	CDS	EAM_RS05425	EAM_1120	WP_013035938.1	lipoyl(octanoyl) transferase LipB	0.617173	0.450543	1.44731
erpA CDS	forward	0.18	0.18	0.649925	0.206973	1003.79	CDS	EAM_RS03945	EAM_0810	WP_004159503.1	iron-sulfur cluster insertion protein ErpA	0.665776	0.515024	1.26193
L,D-transpeptidase family protein CDS	reverse	0.21	0.21	0.649279	0.138176	2480.47	CDS	EAM_RS06000	EAM_1228	WP_004161969.1	L,D-transpeptidase family protein	0.617173	0.437928	1.48262
efp CDS	forward	0.17	0.17	0.649255	0.213884	2445.44	CDS	EAM_RS02165	EAM_0422	WP_004160177.1	elongation factor P	0.673552	0.522348	1.24296
cystathionine gamma-synthase family protein CDS	reverse	0.24	0.24	0.649212	0.0757614	1067.13	CDS	EAM_RS03805	EAM_0782	WP_004159559.1	cystathionine gamma-synthase family protein	0.569903	0.365583	1.77583
DUF1145 family protein CDS	forward	0.22	0.22	0.649191	0.103986	264.639	CDS	EAM_RS16200	EAM_3297	WP_004160820.1	DUF1145 family protein	0.607097	0.399299	1.62583
gspS CDS	forward	0.33	0.33	0.64877	0.0334301	348.94	CDS	EAM_RS03480	EAM_0710	WP_004159700.1	type II secretion system pilot lipoprotein GspS	0.473045	0.305034	2.12688
bamC CDS	reverse	0.18	0.18	0.647117	0.207928	4464.43	CDS	EAM_RS11840	EAM_2431	WP_004159013.1	outer membrane protein assembly factor BamC	0.666492	0.513877	1.25928
tssI CDS	forward	0.19	0.19	0.64697	0.180022	623.557	CDS	EAM_RS02935	EAM_0598	WP_004159864.1	type VI secretion system tip protein VgrG	0.646172	0.482566	1.34069
rsxB CDS	reverse	0.23	0.23	0.641728	0.0934982	519.113	CDS	EAM_RS08225	EAM_1693	WP_004157473.1	electron transport complex subunit RsxB	0.589971	0.382612	1.67723
pepA CDS	forward	0.22	0.22	0.641588	0.0979023	1871.29	CDS	EAM_RS14915	EAM_3044	WP_004155162.1	leucyl aminopeptidase	0.598146	0.387641	1.65511
UDP-glucose/GDP-mannose dehydrogenase family protein CDS	reverse	0.23	0.23	0.641559	0.0942378	3955.19	CDS	EAM_RS09240	EAM_1917	WP_004157796.1	UDP-glucose/GDP-mannose dehydrogenase family protein	0.589971	0.383374	1.67345
DUF1190 family protein CDS	forward	0.21	0.21	0.64133	0.123701	1942.8	CDS	EAM_RS14645	EAM_2989	WP_004155226.1	DUF1190 family protein	0.615413	0.416603	1.53943
LysR family transcriptional regulator CDS	forward	0.22	0.22	0.639499	0.102628	732.768	CDS	EAM_RS16410	EAM_3341	WP_004160968.1	LysR family transcriptional regulator	0.607097	0.391792	1.63224
asd CDS	reverse	0.22	0.22	0.639421	0.107837	1113.91	CDS	EAM_RS16080	EAM_3273	WP_004160770.1	aspartate-semialdehyde dehydrogenase	0.607097	0.397652	1.60799
pgl CDS	forward	0.21	0.21	0.639371	0.143408	1520.09	CDS	EAM_RS05895	EAM_1206	WP_004156716.1	6-phosphogluconolactonase	0.617173	0.436962	1.46322
zinc metallopeptidase CDS	reverse	0.28	0.28	0.637937	0.0467309	960.001	CDS	EAM_RS11830	EAM_2429	WP_004159009.1	zinc metallopeptidase	0.530742	0.320776	1.98873
YgdI/YgdR family lipoprotein CDS	reverse	0.2	0.2	0.637196	0.168126	1338.55	CDS	EAM_RS07510	EAM_1544	WP_004157263.1	YgdI/YgdR family lipoprotein	0.627711	0.462323	1.37825
lpxB CDS	forward	0.26	0.26	0.635169	0.0566897	595.793	CDS	EAM_RS04055	EAM_0832	WP_004159440.1	lipid-A-disaccharide synthase	0.547066	0.3333	1.9057
pepQ CDS	forward	0.24	0.24	0.635139	0.0729932	3048.18	CDS	EAM_RS01125	EAM_0214	WP_004154969.1	Xaa-Pro dipeptidase	0.569903	0.354257	1.79287
rpsC CDS	reverse	0.15	0.15	0.633748	0.255098	9284.4	CDS	EAM_RS15670	EAM_3192	WP_002919766.1	30S ribosomal protein S3	0.703135	0.55687	1.13805
folA CDS	forward	0.18	0.18	0.633015	0.192002	672.651	CDS	EAM_RS03255	EAM_0663	WP_004159756.1	type 3 dihydrofolate reductase	0.655773	0.485189	1.30468
pyridoxal phosphatase CDS	reverse	0.34	0.34	0.632686	0.0291131	715.275	CDS	EAM_RS05890	EAM_1205	WP_004156715.1	pyridoxal phosphatase	0.457396	0.289964	2.18195
sseA CDS	forward	0.21	0.21	0.632267	0.120868	1318.94	CDS	EAM_RS12085	EAM_2480	WP_004159118.1	3-mercaptopyruvate sulfurtransferase	0.615413	0.407614	1.55114
can CDS	reverse	0.22	0.22	0.631813	0.100819	854.603	CDS	EAM_RS03815	EAM_0784	WP_013035883.1	carbonate dehydratase	0.604282	0.385041	1.6409
tssE CDS	forward	0.19	0.19	0.630884	0.179489	213.637	CDS	EAM_RS02890	EAM_0589	WP_004159880.1	type VI secretion system baseplate subunit TssE	0.646172	0.469991	1.34233
YccJ family protein CDS	reverse	0.21	0.21	0.630657	0.149716	571.193	CDS	EAM_RS06790	EAM_1393	WP_004157012.1	YccJ family protein	0.617173	0.437794	1.44054
purU CDS	forward	0.21	0.21	0.630442	0.147362	2091.78	CDS	EAM_RS09260	EAM_1921	WP_004157801.1	formyltetrahydrofolate deformylase	0.617173	0.435114	1.44891
emrD CDS	forward	0.21	0.21	0.628748	0.122367	1089.43	CDS	EAM_RS00595	EAM_0115	WP_004154850.1	multidrug efflux MFS transporter EmrD	0.615413	0.406979	1.54491
molecular chaperone CDS	reverse	0.21	0.21	0.627967	0.128481	423.786	CDS	EAM_RS09890	EAM_2050	WP_004158076.1	molecular chaperone	0.615413	0.413104	1.52012
rapA CDS	reverse	0.27	0.27	0.627176	0.0518016	1917.41	CDS	EAM_RS03300	EAM_0672	WP_004159745.1	RNA polymerase-associated protein RapA	0.537909	0.322492	1.94478
queA CDS	forward	0.24	0.24	0.626919	0.0777093	650.084	CDS	EAM_RS04690	EAM_0957	WP_004156246.1	tRNA preQ1(34) S-adenosylmethionine ribosyltransferase-isomerase QueA	0.569903	0.355369	1.76413
Bcr/CflA family efflux MFS transporter CDS	reverse	0.29	0.29	0.624962	0.0436954	894.058	CDS	EAM_RS07835	EAM_1615	WP_004157359.1	Bcr/CflA family efflux MFS transporter	0.516589	0.309847	2.017
panM CDS	forward	0.29	0.29	0.622744	0.0430579	201	CDS	EAM_RS16170	EAM_3291	WP_004160806.1	aspartate 1-decarboxylase autocleavage activatorPanM	0.515062	0.30781	2.02315
SDR family oxidoreductase CDS	reverse	0.22	0.22	0.622023	0.110965	684.477	CDS	EAM_RS05135	EAM_1049	WP_004156460.1	SDR family oxidoreductase	0.60728	0.39026	1.59387
purM CDS	forward	0.26	0.26	0.621878	0.0555104	1009.73	CDS	EAM_RS11890	EAM_2441	WP_004159038.1	phosphoribosylformylglycinamidine cyclo-ligase	0.54414	0.324764	1.91486
uvrA CDS	reverse	0.25	0.25	0.621339	0.0646352	2816.3	CDS	EAM_RS01610	EAM_0307	WP_004160425.1	excinuclease ABC subunit UvrA	0.567585	0.336264	1.84777
ttcA CDS	forward	0.22	0.22	0.620544	0.101933	709.204	CDS	EAM_RS08785	EAM_1822	WP_004157668.1	tRNA 2-thiocytidine(32) synthetase TtcA	0.605173	0.379409	1.63555
NAD(P)-dependent alcohol dehydrogenase CDS	forward	0.21	0.21	0.619389	0.14519	3664.57	CDS	EAM_RS16285	EAM_3313	WP_004163473.1	NAD(P)-dependent alcohol dehydrogenase	0.617173	0.42519	1.45673
accA CDS	forward	0.18	0.18	0.619173	0.202873	2192.32	CDS	EAM_RS04070	EAM_0835	WP_004159433.1	acetyl-CoA carboxylase carboxyl transferase subunit alpha	0.665473	0.486232	1.27341
sugar porter family MFS transporter CDS	forward	0.21	0.21	0.618729	0.162415	2705.75	CDS	EAM_RS13870	EAM_2827	WP_004155470.1	sugar porter family MFS transporter	0.620252	0.4429	1.397
mreB CDS	reverse	0.18	0.18	0.61701	0.196776	2107.23	CDS	EAM_RS15370	EAM_3135	WP_004155044.1	rod shape-determining protein MreB	0.660647	0.478009	1.29079
hypothetical protein CDS	forward	0.21	0.21	0.616763	0.155561	1217.88	CDS	EAM_RS04520	EAM_0922	WP_004156157.1	hypothetical protein	0.617173	0.434291	1.42016
asnB CDS	reverse	0.24	0.24	0.615633	0.0882526	1424.63	CDS	EAM_RS05570	EAM_1143	WP_004156642.1	asparagine synthase B	0.577711	0.361141	1.70469
dapA CDS	reverse	0.21	0.21	0.612268	0.149897	3153.8	CDS	EAM_RS11845	EAM_2432	WP_004159015.1	4-hydroxy-tetrahydrodipicolinate synthase	0.617173	0.425216	1.4399
penicillin-binding protein activator CDS	reverse	0.24	0.24	0.611224	0.0837807	1803.13	CDS	EAM_RS02470	EAM_0481	WP_004160065.1	penicillin-binding protein activator	0.577136	0.35348	1.72916
dld CDS	reverse	0.21	0.21	0.609417	0.11554	1682.07	CDS	EAM_RS06035	EAM_1235	WP_004156772.1	D-lactate dehydrogenase	0.61131	0.387233	1.57377
guaB CDS	reverse	0.21	0.21	0.608424	0.131461	3864.55	CDS	EAM_RS12010	EAM_2465	WP_004159092.1	IMP dehydrogenase	0.616873	0.403366	1.50837
trxC CDS	forward	0.2	0.2	0.607544	0.172652	649.005	CDS	EAM_RS12720	EAM_2607	WP_004159388.1	thioredoxin TrxC	0.636343	0.445501	1.36373
rhlE CDS	forward	0.21	0.21	0.606766	0.142176	1866.01	CDS	EAM_RS05990	EAM_1226	WP_004156759.1	ATP-dependent RNA helicase RhlE	0.617173	0.413403	1.46773
prmA CDS	forward	0.21	0.21	0.605678	0.127575	633.22	CDS	EAM_RS15420	EAM_3145	WP_004155031.1	50S ribosomal protein L11 methyltransferase	0.615413	0.397495	1.52374
yccA CDS	reverse	0.2	0.2	0.603701	0.164965	2731.57	CDS	EAM_RS06765	EAM_1390	WP_004157006.1	FtsH protease modulator YccA	0.62436	0.434766	1.38857
DUF413 domain-containing protein CDS	forward	0.18	0.18	0.603581	0.195367	1278.67	CDS	EAM_RS00780	EAM_0149	WP_004154890.1	DUF413 domain-containing protein	0.659516	0.466135	1.29486
pqiC CDS	forward	0.18	0.18	0.603202	0.206334	874.007	CDS	EAM_RS06685	EAM_1373	WP_004156978.1	membrane integrity-associated transporter subunit PqiC	0.665559	0.477326	1.26371
ftnA CDS	forward	0.15	0.15	0.602959	0.260894	9758.15	CDS	EAM_RS14410	EAM_2940	WP_004155291.1	non-heme ferritin	0.703372	0.536306	1.12428
corA CDS	forward	0.21	0.21	0.602891	0.145987	1009.67	CDS	EAM_RS00995	EAM_0188	WP_004154937.1	magnesium/cobalt transporter CorA	0.617173	0.414685	1.45385
znuA CDS	reverse	0.24	0.24	0.602465	0.0686125	1321.85	CDS	EAM_RS09645	EAM_2000	WP_013036080.1	zinc ABC transporter substrate-binding protein ZnuA	0.569903	0.330849	1.82096
cytochrome c CDS	forward	0.21	0.21	0.602362	0.137707	1818.63	CDS	EAM_RS01740	EAM_0338	WP_004160370.1	cytochrome c	0.617173	0.4058	1.48438
tssH CDS	forward	0.2	0.2	0.602341	0.173358	872.038	CDS	EAM_RS02905	EAM_0592	WP_004159871.1	type VI secretion system ATPase TssH	0.636343	0.442412	1.36149
carboxypeptidase M32 CDS	forward	0.23	0.23	0.60156	0.0961669	1790.34	CDS	EAM_RS08710	EAM_1803	WP_004157642.1	carboxypeptidase M32	0.594094	0.361574	1.66373
rplC CDS	reverse	0.15	0.15	0.601367	0.266435	9109.9	CDS	EAM_RS15700	EAM_3198	WP_004160595.1	50S ribosomal protein L3	0.703372	0.541133	1.11131
ArsR family transcriptional regulator CDS	forward	0.18	0.18	0.598088	0.203363	839.769	CDS	EAM_RS01830	EAM_0355	WP_004160318.1	ArsR family transcriptional regulator	0.665473	0.470184	1.27203
YbaY family lipoprotein CDS	forward	0.18	0.18	0.597249	0.205906	10100.4	CDS	EAM_RS04940	EAM_1007	WP_004156333.1	YbaY family lipoprotein	0.665559	0.47217	1.2649
hemY CDS	reverse	0.21	0.21	0.596839	0.16174	1915.22	CDS	EAM_RS00940	EAM_0177	WP_004154926.1	protoheme IX biogenesis protein HemY	0.619536	0.426544	1.39924
dksA CDS	reverse	0.19	0.19	0.595551	0.188206	5334.23	CDS	EAM_RS03860	EAM_0793	WP_004159538.1	RNA polymerase-binding protein DksA	0.651416	0.452579	1.3159
ubiD CDS	forward	0.21	0.21	0.594934	0.125143	1985.23	CDS	EAM_RS01105	EAM_0210	WP_004154964.1	4-hydroxy-3-polyprenylbenzoate decarboxylase	0.615413	0.387948	1.53354
thioesterase family protein CDS	reverse	0.16	0.16	0.594585	0.23332	411.864	CDS	EAM_RS01000	EAM_0189	WP_004154939.1	thioesterase family protein	0.69746	0.498876	1.19185
FxsA family protein CDS	forward	0.21	0.21	0.594117	0.112749	964.441	CDS	EAM_RS18815		WP_004160185.1	FxsA family protein	0.609739	0.374611	1.58596
rsgA CDS	reverse	0.26	0.26	0.592379	0.0562191	897.929	CDS	EAM_RS02200	EAM_0429	WP_004160160.1	small ribosomal subunit biogenesis GTPase RsgA	0.544448	0.310254	1.90933
glycine zipper 2TM domain-containing protein CDS	forward	0.22	0.22	0.591395	0.111017	495.099	CDS	EAM_RS07185	EAM_1474	WP_004157148.1	glycine zipper 2TM domain-containing protein	0.60728	0.371097	1.59364
rplB CDS	reverse	0.14	0.14	0.591194	0.299457	10625.6	CDS	EAM_RS15685	EAM_3195	WP_004160592.1	50S ribosomal protein L2	0.721849	0.569771	1.0376
ptsG CDS	forward	0.15	0.15	0.588764	0.260702	5214.46	CDS	EAM_RS07140	EAM_1466	WP_004157132.1	PTS glucose transporter subunit IIBC	0.703372	0.523469	1.12473
glycoside hydrolase family 15 protein CDS	reverse	0.21	0.21	0.58705	0.163359	1586.66	CDS	EAM_RS06005	EAM_1229	WP_013035953.1	glycoside hydrolase family 15 protein	0.621355	0.421167	1.39386
def CDS	forward	0.17	0.17	0.586771	0.213044	1913.64	CDS	EAM_RS15525	EAM_3162	WP_004160549.1	peptide deformylase	0.673407	0.471212	1.24524
DUF1481 domain-containing protein CDS	forward	0.21	0.21	0.586652	0.138186	835.284	CDS	EAM_RS01330	EAM_0247	WP_004155016.1	DUF1481 domain-containing protein	0.617173	0.395697	1.48258
add CDS	reverse	0.18	0.18	0.585399	0.199703	2085.73	CDS	EAM_RS08275	EAM_1703	WP_004157490.1	adenosine deaminase	0.664401	0.456488	1.2824
hisF CDS	forward	0.24	0.24	0.584521	0.0844004	502.896	CDS	EAM_RS10385	EAM_2147	WP_004158287.1	imidazole glycerol phosphate synthase subunit HisF	0.577136	0.338714	1.72571
glpE CDS	reverse	0	0	0.584431	0.100395	197.16	CDS	EAM_RS16035	EAM_3264	WP_004160744.1	thiosulfate sulfurtransferase GlpE	NA	0.355723	1.64294
yihI CDS	forward	0.28	0.28	0.583743	0.0471543	984.299	CDS	EAM_RS00160	EAM_0028	WP_004154746.1	Der GTPase-activating protein YihI	0.530742	0.29409	1.98491
gapA CDS	forward	0.17	0.17	0.583676	0.212325	42953.8	CDS	EAM_RS09315	EAM_1931	WP_004157815.1	glyceraldehyde-3-phosphate dehydrogenase	0.67191	0.46799	1.2472
rpmC CDS	reverse	0.15	0.15	0.583261	0.262654	3490.4	CDS	EAM_RS15660	EAM_3190	WP_004160585.1	50S ribosomal protein L29	0.703372	0.520703	1.12014
adenylosuccinate synthase CDS	forward	0.19	0.19	0.581804	0.17667	4500.02	CDS	EAM_RS02280	EAM_0441	WP_004160126.1	adenylosuccinate synthase	0.641603	0.430621	1.35108
grxB CDS	reverse	0.21	0.21	0.580628	0.141021	4069.33	CDS	EAM_RS06970	EAM_1432	WP_004157058.1	glutaredoxin 2	0.617173	0.394448	1.472
nuoE CDS	reverse	0.21	0.21	0.580548	0.135243	2239.19	CDS	EAM_RS11105	EAM_2289	WP_004158605.1	NADH-quinone oxidoreductase subunit NuoE	0.617173	0.388654	1.49374
rsmD CDS	forward	0.24	0.24	0.580212	0.0880637	364.419	CDS	EAM_RS16195	EAM_3296	WP_004160814.1	16S rRNA (guanine(966)-N(2))-methyltransferase	0.577711	0.340161	1.7057
lipocalin family protein CDS	reverse	0.18	0.18	0.579994	0.203851	1687.77	CDS	EAM_RS02180	EAM_0425	WP_004160171.1	lipocalin family protein	0.665473	0.456452	1.27066
apt CDS	forward	0.21	0.21	0.579557	0.138905	705.309	CDS	EAM_RS05005	EAM_1023	WP_004156372.1	adenine phosphoribosyltransferase	0.617173	0.391624	1.47988
YbaB/EbfC family nucleoid-associated protein CDS	forward	0.21	0.21	0.578265	0.140459	2004.94	CDS	EAM_RS05015	EAM_1025	WP_004156376.1	YbaB/EbfC family nucleoid-associated protein	0.617173	0.392287	1.47408
yajC CDS	forward	0.15	0.15	0.578008	0.255147	626.152	CDS	EAM_RS04715	EAM_0962	WP_004156253.1	preprotein translocase subunit YajC	0.703135	0.507944	1.13794
rsxA CDS	reverse	0.18	0.18	0.577444	0.20586	838.327	CDS	EAM_RS08230	EAM_1694	WP_012441509.1	electron transport complex subunit RsxA	0.665559	0.456466	1.26503
serine hydroxymethyltransferase CDS	reverse	0.19	0.19	0.576839	0.186784	7596.9	CDS	EAM_RS12175	EAM_2497	WP_004159153.1	serine hydroxymethyltransferase	0.650839	0.436949	1.32015
pcnB CDS	reverse	0.19	0.19	0.575677	0.181477	1850.71	CDS	EAM_RS03850	EAM_0791	WP_004159542.1	polynucleotide adenylyltransferase PcnB	0.646172	0.430824	1.33622
tyrR CDS	reverse	0.24	0.24	0.575269	0.067867	1383.18	CDS	EAM_RS08840	EAM_1834	WP_004157694.1	transcriptional regulator TyrR	0.569903	0.315063	1.82589
metG CDS	forward	0.21	0.21	0.574745	0.147858	1826.45	CDS	EAM_RS10655	EAM_2199	WP_004158396.1	methionine--tRNA ligase	0.617173	0.39716	1.44714
mannosyl-3-phosphoglycerate phosphatase-related protein CDS	reverse	0.19	0.19	0.573385	0.178577	761.714	CDS	EAM_RS07200	EAM_1477	WP_004157152.1	mannosyl-3-phosphoglycerate phosphatase-related protein	0.646172	0.426261	1.34515
ychF CDS	reverse	0.21	0.21	0.573342	0.123452	3157.2	CDS	EAM_RS07650	EAM_1576	WP_004157297.1	redox-regulated ATPase YchF	0.615413	0.372192	1.54044
ileS CDS	forward	0.16	0.16	0.573203	0.231689	5024.09	CDS	EAM_RS03215	EAM_0655	WP_004159766.1	isoleucine--tRNA ligase	0.694559	0.479259	1.19602
YciI family protein CDS	forward	0.18	0.18	0.573097	0.189887	543.568	CDS	EAM_RS09105	EAM_1889	WP_004157760.1	YciI family protein	0.654341	0.437174	1.31091
hflD CDS	reverse	0.21	0.21	0.570363	0.120282	775.654	CDS	EAM_RS07370	EAM_1516	WP_004157200.1	high frequency lysogenization protein HflD	0.615413	0.367126	1.55359
secB CDS	forward	0.15	0.15	0.570301	0.272495	2190.51	CDS	EAM_RS00500	EAM_0095	WP_004154822.1	protein-export chaperone SecB	0.704759	0.519715	1.09734
adhP CDS	reverse	0.15	0.15	0.570165	0.268503	47426.9	CDS	EAM_RS05200	EAM_1064	WP_004156473.1	alcohol dehydrogenase AdhP	0.703727	0.51528	1.10652
frr CDS	forward	0.15	0.15	0.569886	0.253786	4083.91	CDS	EAM_RS04005	EAM_0822	WP_004159466.1	ribosome recycling factor	0.703135	0.499374	1.1412
pgm CDS	forward	0.15	0.15	0.569064	0.247216	5158.47	CDS	EAM_RS05635	EAM_1156	WP_013035943.1	phosphoglucomutase (alpha-D-glucose-1,6-bisphosphate-dependent)	0.701086	0.491785	1.15714
oppA CDS	reverse	0.21	0.21	0.567193	0.115033	3513.78	CDS	EAM_RS09140	EAM_1897	WP_004157772.1	oligopeptide ABC transporter substrate-binding protein OppA	0.61131	0.359901	1.57597
puuE CDS	forward	0.24	0.24	0.564819	0.0851836	616.375	CDS	EAM_RS04235	EAM_0861	WP_004156054.1	allantoinase PuuE	0.577136	0.328121	1.72137
gluQRS CDS	reverse	0.16	0.16	0.564596	0.238084	1371.79	CDS	EAM_RS03855	EAM_0792	WP_004159540.1	tRNA glutamyl-Q(34) synthetase GluQRS	0.699756	0.478557	1.17979
rlmF CDS	forward	0.21	0.21	0.56441	0.12716	562.295	CDS	EAM_RS06185	EAM_1265	WP_013035959.1	23S rRNA (adenine(1618)-N(6))-methyltransferase RlmF	0.615413	0.370008	1.5254
greA CDS	reverse	0.2	0.2	0.564335	0.172555	526.356	CDS	EAM_RS15105	EAM_3081	WP_004155114.1	transcription elongation factor GreA	0.636343	0.413723	1.36404
glycosyltransferase CDS	reverse	0.18	0.18	0.563974	0.201467	851.551	CDS	EAM_RS06055	EAM_1239	WP_004156776.1	glycosyltransferase	0.665473	0.441507	1.27738
sbcD CDS	reverse	0.21	0.21	0.563946	0.115206	359.753	CDS	EAM_RS04645	EAM_0948	WP_004156216.1	exonuclease subunit SbcD	0.61131	0.358011	1.57522
ibaG CDS	reverse	0.21	0.21	0.563914	0.124663	431.209	CDS	EAM_RS15155	EAM_3092	WP_004155102.1	BolA family iron metabolism protein IbaG	0.615413	0.367253	1.53549
ribB CDS	reverse	0.14	0.14	0.562592	0.301796	2843.18	CDS	EAM_RS14660	EAM_2992	WP_004155223.1	3,4-dihydroxy-2-butanone-4-phosphate synthase	0.721849	0.544836	1.03259
tpiA CDS	reverse	0.15	0.15	0.562499	0.270855	7849.3	CDS	EAM_RS00575	EAM_0111	WP_004154843.1	triose-phosphate isomerase	0.704759	0.510855	1.10109
PAAR domain-containing protein CDS	forward	0.15	0.15	0.56245	0.246396	952.345	CDS	EAM_RS11800	EAM_2423	WP_013036147.1	PAAR domain-containing protein	0.701086	0.485227	1.15915
rplV CDS	reverse	0.14	0.14	0.560963	0.318467	5956.72	CDS	EAM_RS15675	EAM_3193	WP_000447532.1	50S ribosomal protein L22	0.730254	0.562305	0.997613
dadX CDS	reverse	0.21	0.21	0.560294	0.148953	1121.64	CDS	EAM_RS09365	EAM_1943	WP_004157830.1	catabolic alanine racemase DadX	0.617173	0.38822	1.44324
mnmG CDS	reverse	0.27	0.27	0.559885	0.0521027	2075.45	CDS	EAM_RS17125	EAM_3483	WP_004161261.1	tRNA uridine-5-carboxymethylaminomethyl(34) synthesis enzyme MnmG	0.538987	0.288261	1.94228
rhlB CDS	reverse	0.24	0.24	0.559146	0.0834591	3071.41	CDS	EAM_RS00840	EAM_0161	WP_004154906.1	ATP-dependent RNA helicase RhlB	0.577136	0.323027	1.73096
NADP(H)-dependent aldo-keto reductase CDS	forward	0.24	0.24	0.558543	0.0865731	1891.36	CDS	EAM_RS13460	EAM_2744	WP_004155686.1	NADP(H)-dependent aldo-keto reductase	0.577711	0.325917	1.71376
rlmKL CDS	forward	0.21	0.21	0.556636	0.130765	2067.5	CDS	EAM_RS06665	EAM_1369	WP_004156973.1	bifunctional 23S rRNA (guanine(2069)-N(7))-methyltransferase RlmK/23S rRNA (guanine(2445)-N(2))-methyltransferase RlmL	0.61655	0.368367	1.51109
phage holin family protein CDS	reverse	0.18	0.18	0.554737	0.204859	1962.28	CDS	EAM_RS02505	EAM_0492	WP_004160038.1	phage holin family protein	0.665473	0.437549	1.26783
aspA CDS	reverse	0.18	0.18	0.553139	0.201831	4283.36	CDS	EAM_RS02135	EAM_0416	WP_004160186.1	aspartate ammonia-lyase	0.665473	0.433375	1.27635
DUF1795 domain-containing protein CDS	forward	0.15	0.15	0.552803	0.24571	221.403	CDS	EAM_RS11795	EAM_2422	WP_004158997.1	DUF1795 domain-containing protein	0.700994	0.476212	1.16083
ghrB CDS	forward	0.19	0.19	0.551839	0.180228	1017.74	CDS	EAM_RS16920	EAM_3441	WP_004161154.1	glyoxylate/hydroxypyruvate reductase GhrB	0.646172	0.411804	1.34005
lpxH CDS	reverse	0.16	0.16	0.551326	0.238291	770.027	CDS	EAM_RS05185	EAM_1061	WP_004156469.1	UDP-2,3-diacylglucosamine diphosphatase	0.699756	0.467515	1.17927
rimP CDS	reverse	0.24	0.24	0.55098	0.0696725	1043.62	CDS	EAM_RS15060	EAM_3073	WP_004155126.1	ribosome maturation factor RimP	0.569903	0.303732	1.81403
pykF CDS	reverse	0.17	0.17	0.54764	0.214077	6687.33	CDS	EAM_RS08035	EAM_1657	WP_004157413.1	pyruvate kinase PykF	0.673552	0.44078	1.24243
rpiA CDS	reverse	0.21	0.21	0.546107	0.161489	776.045	CDS	EAM_RS13735	EAM_2799	WP_004155543.1	ribose-5-phosphate isomerase RpiA	0.619536	0.390053	1.40008
serB CDS	forward	0.21	0.21	0.546071	0.150786	599.502	CDS	EAM_RS03055	EAM_0621	WP_004159820.1	phosphoserine phosphatase	0.617173	0.380071	1.43676
ydfG CDS	reverse	0.17	0.17	0.546018	0.214531	474.07	CDS	EAM_RS08335	EAM_1715	WP_004157515.1	bifunctional NADP-dependent 3-hydroxy acid dehydrogenase/3-hydroxypropionate dehydrogenase YdfG	0.674009	0.43991	1.2412
gloA CDS	reverse	0.21	0.21	0.545487	0.139594	1081.78	CDS	EAM_RS08095	EAM_1667	WP_004157431.1	lactoylglutathione lyase	0.617173	0.369245	1.4773
ubiI CDS	reverse	0.16	0.16	0.54307	0.237928	2088.65	CDS	EAM_RS13700	EAM_2792	WP_004155571.1	FAD-dependent 2-octaprenylphenol hydroxylase	0.699756	0.460159	1.18018
ABC transporter permease CDS	reverse	0.21	0.21	0.542942	0.152104	818.73	CDS	EAM_RS04505	EAM_0919	WP_004156153.1	ABC transporter permease	0.617173	0.379113	1.43214
glycerate kinase CDS	reverse	0.18	0.18	0.542725	0.208737	781.912	CDS	EAM_RS13270	EAM_2709	WP_004155761.1	glycerate kinase	0.66673	0.431747	1.25705
aminotransferase class III-fold pyridoxal phosphate-dependent enzyme CDS	forward	0.21	0.21	0.540156	0.155959	923.396	CDS	EAM_RS07795	EAM_1606	WP_004157339.1	aminotransferase class III-fold pyridoxal phosphate-dependent enzyme	0.617173	0.380715	1.4188
atpC CDS	reverse	0.12	0.12	0.539764	0.352361	6750.08	CDS	EAM_RS17075	EAM_3473	WP_004161242.1	F0F1 ATP synthase subunit epsilon	0.750623	0.58038	0.930019
Do family serine endopeptidase CDS	forward	0.21	0.21	0.539366	0.122173	4005.64	CDS	EAM_RS15290	EAM_3119	WP_004155063.1	Do family serine endopeptidase	0.615413	0.348942	1.54572
rpoH CDS	reverse	0.14	0.14	0.538445	0.290009	7112.64	CDS	EAM_RS16175	EAM_3292	WP_004160807.1	RNA polymerase sigma factor RpoH	0.717357	0.508878	1.0581
GMC family oxidoreductase CDS	forward	0.21	0.21	0.53823	0.130861	2625.71	CDS	EAM_RS01735	EAM_0337	WP_004160372.1	GMC family oxidoreductase	0.61655	0.356275	1.51071
tssG CDS	forward	0.15	0.15	0.537574	0.245881	277.748	CDS	EAM_RS02900	EAM_0591	WP_004159874.1	type VI secretion system baseplate subunit TssG	0.700994	0.463262	1.16041
glpX CDS	reverse	0.21	0.21	0.53722	0.136874	991.668	CDS	EAM_RS00600	EAM_0116	WP_004154851.1	class II fructose-bisphosphatase	0.617173	0.361149	1.48753
PhoH family protein CDS	reverse	0.2	0.2	0.536932	0.173084	1393.3	CDS	EAM_RS05525	EAM_1140	WP_004156638.1	PhoH family protein	0.636343	0.394119	1.36236
peptide ABC transporter substrate-binding protein CDS	reverse	0.21	0.21	0.536778	0.112678	1590.73	CDS	EAM_RS09145	EAM_1898	WP_004157773.1	peptide ABC transporter substrate-binding protein	0.609739	0.33839	1.58627
ilvM CDS	forward	0.21	0.21	0.536124	0.144633	325.984	CDS	EAM_RS00795	EAM_0152	WP_004154896.1	acetolactate synthase 2 small subunit	0.617173	0.367522	1.45875
tssI CDS	forward	0.15	0.15	0.536102	0.259732	521.753	CDS	EAM_RS02915	EAM_0594	WP_004159869.1	type VI secretion system tip protein VgrG	0.703372	0.475679	1.12703
glycoside hydrolase family 1 protein CDS	forward	0.21	0.21	0.536033	0.156064	1869.02	CDS	EAM_RS14375	EAM_2933	WP_004155300.1	glycoside hydrolase family 1 protein	0.617173	0.377905	1.41843
rsxC CDS	reverse	0.21	0.21	0.534927	0.130941	1373.03	CDS	EAM_RS08220	EAM_1692	WP_004157471.1	electron transport complex subunit RsxC	0.61655	0.354162	1.5104
fadI CDS	reverse	0.18	0.18	0.533731	0.200163	881.035	CDS	EAM_RS11380	EAM_2347	WP_004158728.1	acetyl-CoA C-acyltransferase FadI	0.664401	0.416623	1.28109
epoxyqueuosine reductase QueH CDS	forward	0.15	0.15	0.532645	0.260793	2759.64	CDS	EAM_RS10050	EAM_2081	WP_004158133.1	epoxyqueuosine reductase QueH	0.703372	0.473665	1.12452
transcriptional regulator CDS	reverse	0.19	0.19	0.532449	0.182893	1860.07	CDS	EAM_RS15745	EAM_3207	WP_004160615.1	transcriptional regulator	0.647835	0.399766	1.3319
deoD CDS	forward	0.15	0.15	0.532147	0.253382	4324.52	CDS	EAM_RS03040	EAM_0618	WP_004159824.1	purine-nucleoside phosphorylase	0.703135	0.465907	1.14217
trmG/rlmN CDS	reverse	0.21	0.21	0.530423	0.14869	1123.83	CDS	EAM_RS12075	EAM_2478	WP_004159110.1	bifunctional tRNA (adenosine(37)-C2)-methyltransferase TrmG/ribosomal RNA large subunit methyltransferase RlmN	0.617173	0.367285	1.44417
lpoB CDS	forward	0.17	0.17	0.530131	0.221716	1597.4	CDS	EAM_RS07155	EAM_1469	WP_004157139.1	penicillin-binding protein activator LpoB	0.682482	0.43383	1.22198
gpmA CDS	reverse	0.17	0.17	0.530055	0.212075	3994.14	CDS	EAM_RS05840	EAM_1194	WP_004156697.1	2,3-diphosphoglycerate-dependent phosphoglycerate mutase	0.671899	0.424764	1.24788
rpmI CDS	forward	0.12	0.12	0.529472	0.36712	6694.24	CDS	EAM_RS07900	EAM_1629	WP_004157374.1	50S ribosomal protein L35	0.753818	0.587075	0.901882
map CDS	reverse	0.15	0.15	0.529421	0.248868	1633.78	CDS	EAM_RS03985	EAM_0818	WP_004159481.1	type I methionyl aminopeptidase	0.70236	0.459127	1.1531
ybiO CDS	reverse	0.15	0.15	0.529314	0.257005	1098.87	CDS	EAM_RS06190	EAM_1266	WP_004161984.1	mechanosensitive channel protein	0.703372	0.466974	1.1335
pstS CDS	reverse	0.21	0.21	0.529089	0.114179	1821.32	CDS	EAM_RS17040	EAM_3467	WP_024015396.1	phosphate ABC transporter substrate-binding protein PstS	0.610972	0.334933	1.57968
relA CDS	reverse	0.21	0.21	0.527016	0.157602	4172.52	CDS	EAM_RS13255	EAM_2706	WP_004155764.1	GTP diphosphokinase	0.618204	0.372929	1.41318
rluB CDS	reverse	0.14	0.14	0.526088	0.314095	1359.14	CDS	EAM_RS09030	EAM_1873	WP_004157741.1	23S rRNA pseudouridine(2605) synthase RluB	0.728797	0.522604	1.00667
atpA CDS	reverse	0.13	0.13	0.525366	0.346976	18126.8	CDS	EAM_RS17090	EAM_3476	WP_004161246.1	F0F1 ATP synthase subunit alpha	0.748515	0.55862	0.940472
mepA CDS	reverse	0.15	0.15	0.524868	0.247777	848.138	CDS	EAM_RS11350	EAM_2341	WP_013036131.1	penicillin-insensitive murein endopeptidase	0.701223	0.45413	1.15576
ybcJ CDS	reverse	0.21	0.21	0.523345	0.158271	416.841	CDS	EAM_RS05205	EAM_1065	WP_004156474.1	ribosome-associated protein YbcJ	0.618204	0.370927	1.41091
YggS family pyridoxal phosphate-dependent enzyme CDS	forward	0.21	0.21	0.522957	0.133437	618.973	CDS	EAM_RS13925	EAM_2839	WP_004155456.1	YggS family pyridoxal phosphate-dependent enzyme	0.617173	0.348479	1.50068
surA CDS	reverse	0.15	0.15	0.522784	0.245363	3059.22	CDS	EAM_RS03280	EAM_0668	WP_004159750.1	peptidylprolyl isomerase SurA	0.700994	0.450022	1.16169
HlyD family secretion protein CDS	forward	0.21	0.21	0.522594	0.126911	474.748	CDS	EAM_RS06240	EAM_1276	WP_004156823.1	HlyD family secretion protein	0.615413	0.342371	1.5264
mog CDS	forward	0.24	0.24	0.522155	0.067371	567.096	CDS	EAM_RS03175	EAM_0647	WP_004159779.1	molybdopterin adenylyltransferase	0.569903	0.285457	1.82919
fumarylacetoacetate hydrolase family protein CDS	reverse	0.21	0.21	0.52158	0.150439	625.103	CDS	EAM_RS09395	EAM_1949	WP_004157841.1	fumarylacetoacetate hydrolase family protein	0.617173	0.362716	1.43798
rpsF CDS	forward	0.13	0.13	0.521258	0.334861	5737.79	CDS	EAM_RS02310	EAM_0448	WP_004160104.1	30S ribosomal protein S6	0.73887	0.540517	0.964369
ABC transporter ATP-binding protein CDS	forward	0.16	0.16	0.520602	0.230748	558.306	CDS	EAM_RS05165	EAM_1057	WP_013034851.1	ABC transporter ATP-binding protein	0.693337	0.434402	1.19843
aroB CDS	reverse	0.15	0.15	0.520247	0.28439	2050.74	CDS	EAM_RS15910	EAM_3239	WP_004160691.1	3-dehydroquinate synthase	0.713141	0.48598	1.07051
hpxA CDS	forward	0.21	0.21	0.519916	0.16159	362.582	CDS	EAM_RS04230	EAM_0860	WP_013035894.1	allantoin racemase	0.619536	0.371437	1.39974
rfaD CDS	reverse	0.19	0.19	0.519771	0.178701	1899.4	CDS	EAM_RS00475	EAM_0090	WP_004154817.1	ADP-glyceromanno-heptose 6-epimerase	0.646172	0.386514	1.34477
xthA CDS	forward	0.22	0.22	0.519119	0.100888	501.623	CDS	EAM_RS09270	EAM_1922	WP_013036064.1	exodeoxyribonuclease III	0.604282	0.316428	1.64056
GNAT family acetyltransferase CDS	reverse	0.18	0.18	0.518371	0.196245	462.202	CDS	EAM_RS11705	EAM_2403	WP_013036140.1	GNAT family acetyltransferase	0.660647	0.401116	1.29232
acid resistance repetitive basic protein Asr CDS	forward	0.17	0.17	0.516667	0.222923	424.436	CDS	EAM_RS08715	EAM_1805	WP_004157644.1	acid resistance repetitive basic protein Asr	0.682482	0.423918	1.21879
uspA CDS	forward	0.21	0.21	0.51663	0.126576	4540.74	CDS	EAM_RS16345	EAM_3325	WP_004163479.1	universal stress protein UspA	0.615413	0.338165	1.52774
DcrB-related protein CDS	forward	0	0	0.515066	0.228849	163.196	CDS	EAM_RS02940	EAM_0599	WP_013035847.1	DcrB-related protein	NA	0.428034	1.20333
mltB CDS	reverse	0.21	0.21	0.514882	0.147649	1276.22	CDS	EAM_RS12940	EAM_2642	WP_004155911.1	lytic murein transglycosylase B	0.617173	0.355609	1.44788
ubiG CDS	forward	0.15	0.15	0.513903	0.253292	1648.91	CDS	EAM_RS10970	EAM_2265	WP_004158553.1	bifunctional 2-polyprenyl-6-hydroxyphenol methylase/3-demethylubiquinol 3-O-methyltransferase UbiG	0.703135	0.449849	1.14239
ovoA CDS	reverse	0.18	0.18	0.513623	0.198942	2812.73	CDS	EAM_RS00015	EAM_0003	WP_004154710.1	5-histidylcysteine sulfoxide synthase	0.664401	0.39984	1.28457
prs CDS	reverse	0.14	0.14	0.511276	0.303875	3838.24	CDS	EAM_RS07675	EAM_1582	WP_013201847.1	ribose-phosphate diphosphokinase	0.722305	0.497273	1.02816
speA CDS	reverse	0.18	0.18	0.511042	0.206219	4076.52	CDS	EAM_RS13860	EAM_2825	WP_004155478.1	biosynthetic arginine decarboxylase	0.665559	0.404296	1.26403
lysC CDS	reverse	0.21	0.21	0.51008	0.130202	1498.42	CDS	EAM_RS01380	EAM_0253	WP_004160514.1	lysine-sensitive aspartokinase 3	0.61655	0.337063	1.51331
ugpQ CDS	reverse	0.21	0.21	0.508638	0.130595	510.723	CDS	EAM_RS16120	EAM_3281	WP_004160784.1	glycerophosphodiester phosphodiesterase	0.61655	0.336454	1.51176
acnA CDS	reverse	0.17	0.17	0.508309	0.2167	4802.13	CDS	EAM_RS08995	EAM_1866	WP_004157734.1	aconitate hydratase AcnA	0.677126	0.411469	1.23535
DksA/TraR family C4-type zinc finger protein CDS	reverse	0.15	0.15	0.508279	0.2563	1140.06	CDS	EAM_RS06215	EAM_1271	WP_004156817.1	DksA/TraR family C4-type zinc finger protein	0.703372	0.447752	1.13518
PAAR domain-containing protein CDS	forward	0.15	0.15	0.508151	0.259759	1165.51	CDS	EAM_RS03890	EAM_0799	WP_004162967.1	PAAR domain-containing protein	0.703372	0.450904	1.12696
fabB CDS	reverse	0.15	0.15	0.507655	0.280168	6918.23	CDS	EAM_RS11325	EAM_2336	WP_004158709.1	beta-ketoacyl-ACP synthase I	0.70989	0.470076	1.07994
arcA CDS	reverse	0.17	0.17	0.507019	0.218307	2945.09	CDS	EAM_RS03145	EAM_0640	WP_004159791.1	two-component system response regulator ArcA	0.679215	0.411861	1.23104
fusA CDS	reverse	0.14	0.14	0.506904	0.301909	31650.1	CDS	EAM_RS15715	EAM_3201	WP_004160597.1	elongation factor G	0.721849	0.49102	1.03235
cmk CDS	forward	0.21	0.21	0.506612	0.153754	1187.2	CDS	EAM_RS06520	EAM_1339	WP_004156919.1	(d)CMP kinase	0.617173	0.355169	1.4264
pssA CDS	forward	0.18	0.18	0.506411	0.209368	2112.22	CDS	EAM_RS12735	EAM_2610	WP_004159391.1	CDP-diacylglycerol--serine O-phosphatidyltransferase	0.66673	0.403416	1.25531
nusG CDS	forward	0.15	0.15	0.505402	0.26844	2149.55	CDS	EAM_RS01210	EAM_0223	WP_004154985.1	transcription termination/antitermination protein NusG	0.703727	0.45669	1.10666
AMP nucleosidase CDS	forward	0.21	0.21	0.504551	0.121514	1283.16	CDS	EAM_RS10245	EAM_2118	WP_004158226.1	AMP nucleosidase	0.615413	0.325843	1.54845
mntP CDS	reverse	0.18	0.18	0.503646	0.193683	263.978	CDS	EAM_RS16565	EAM_3371	WP_004161038.1	manganese efflux pump MntP	0.657079	0.387492	1.29976
truB CDS	reverse	0.21	0.21	0.502768	0.127486	1295.86	CDS	EAM_RS15040	EAM_3069	WP_004155130.1	tRNA pseudouridine(55) synthase TruB	0.615413	0.329881	1.52409
ATP-binding cassette domain-containing protein CDS	reverse	0.21	0.21	0.502683	0.164183	570.036	CDS	EAM_RS04490	EAM_0916	WP_004156146.1	ATP-binding cassette domain-containing protein	0.623622	0.361346	1.39114
LacI family transcriptional regulator CDS	forward	0.13	0.13	0.502303	0.338623	347.063	CDS	EAM_RS02725	EAM_0558	WP_004159946.1	LacI family transcriptional regulator	0.741568	0.524932	0.956891
tsaA CDS	reverse	0.21	0.21	0.501712	0.148915	692.649	CDS	EAM_RS04120	EAM_0845	WP_004159411.1	tRNA (N6-threonylcarbamoyladenosine(37)-N6)-methyltransferase TrmO	0.617173	0.347596	1.44337
nuoA CDS	reverse	0.14	0.14	0.500951	0.302815	1898.48	CDS	EAM_RS11120	EAM_2292	WP_004158614.1	NADH-quinone oxidoreductase subunit NuoA	0.721849	0.486164	1.03042
truD CDS	reverse	0.16	0.16	0.499264	0.229529	1338.81	CDS	EAM_RS13140	EAM_2683	WP_004155834.1	tRNA pseudouridine(13) synthase TruD	0.691119	0.415509	1.20157
DcrB family lipoprotein CDS	forward	0.17	0.17	0.499189	0.218972	1240.26	CDS	EAM_RS16225	EAM_3302	WP_004160859.1	DcrB family lipoprotein	0.679215	0.406087	1.22927
lysS CDS	reverse	0.15	0.15	0.497392	0.244738	3949.42	CDS	EAM_RS13615	EAM_2775	WP_004155615.1	lysine--tRNA ligase	0.700994	0.427598	1.16322
mntR CDS	forward	0.19	0.19	0.496592	0.188436	507.731	CDS	EAM_RS06235	EAM_1275	WP_004156822.1	manganese-binding transcriptional regulator MntR	0.651416	0.377573	1.31522
IscS subfamily cysteine desulfurase CDS	reverse	0.2	0.2	0.4956	0.166908	512.954	CDS	EAM_RS12145	EAM_2492	WP_004159140.1	IscS subfamily cysteine desulfurase	0.626133	0.358557	1.38221
bile acid:sodium symporter CDS	forward	0.21	0.21	0.495044	0.136696	946.797	CDS	EAM_RS11610	EAM_2385	WP_004158902.1	bile acid:sodium symporter	0.617173	0.332644	1.48821
KTSC domain-containing protein CDS	reverse	0.17	0.17	0.494361	0.21911	491.988	CDS	EAM_RS18080	EAM_0914	WP_013035901.1	KTSC domain-containing protein	0.679215	0.402279	1.2289
YciY family protein CDS	reverse	0.15	0.15	0.494312	0.250805	255.606	CDS	EAM_RS19195			YciY family protein	0.703135	0.430437	1.1484
ribF CDS	forward	0.19	0.19	0.493261	0.186162	669.272	CDS	EAM_RS03210	EAM_0654	WP_004159767.1	bifunctional riboflavin kinase/FAD synthetase	0.650139	0.373112	1.32202
thiL CDS	forward	0.21	0.21	0.493222	0.159194	673.159	CDS	EAM_RS04760	EAM_0971	WP_004156268.1	thiamine-phosphate kinase	0.618433	0.350353	1.40779
apbC CDS	reverse	0.21	0.21	0.492559	0.138335	1654.8	CDS	EAM_RS10650	EAM_2198	WP_004158393.1	iron-sulfur cluster carrier protein ApbC	0.617173	0.332357	1.48202
iraP CDS	forward	0.15	0.15	0.492128	0.269693	323.238	CDS	EAM_RS04455	EAM_0908	WP_004156133.1	anti-adapter protein IraP	0.704759	0.445861	1.10377
galK CDS	reverse	0.21	0.21	0.491756	0.151055	461.036	CDS	EAM_RS05850	EAM_1196	WP_004156699.1	galactokinase	0.617173	0.342493	1.43581
DUF1795 domain-containing protein CDS	forward	0.15	0.15	0.49106	0.278878	229.876	CDS	EAM_RS03885	EAM_0798	WP_004158997.1	DUF1795 domain-containing protein	0.7098	0.453491	1.08284
lipA CDS	reverse	0.14	0.14	0.490559	0.293498	3711	CDS	EAM_RS05420	EAM_1119	WP_004156615.1	lipoyl synthase	0.721266	0.466986	1.05048
aroC CDS	reverse	0.18	0.18	0.488461	0.206662	2322.09	CDS	EAM_RS11355	EAM_2342	WP_004158718.1	chorismate synthase	0.665559	0.386809	1.2628
modB CDS	forward	0.15	0.15	0.4876	0.279801	652.608	CDS	EAM_RS05880	EAM_1203	WP_004156710.1	molybdate ABC transporter permease subunit	0.70989	0.451161	1.08077
folK CDS	reverse	0.21	0.21	0.485402	0.138285	299.175	CDS	EAM_RS03845	EAM_0790	WP_033477717.1	2-amino-4-hydroxy-6- hydroxymethyldihydropteridine diphosphokinase	0.617173	0.327486	1.48221
ompA CDS	reverse	0.12	0.12	0.484102	0.374023	140016	CDS	EAM_RS06705	EAM_1377	WP_004156983.1	porin OmpA	0.756074	0.544569	0.888963
proA CDS	forward	0.17	0.17	0.48293	0.216531	970.06	CDS	EAM_RS04430	EAM_0903	WP_004156121.1	glutamate-5-semialdehyde dehydrogenase	0.677126	0.390782	1.2358
ispC CDS	forward	0.15	0.15	0.482436	0.24048	1139.43	CDS	EAM_RS04010	EAM_0823	WP_004159464.1	1-deoxy-D-xylulose-5-phosphate reductoisomerase	0.700994	0.411008	1.17379
ispH CDS	forward	0.15	0.15	0.482403	0.252018	1962.9	CDS	EAM_RS03230	EAM_0658	WP_004159761.1	4-hydroxy-3-methylbut-2-enyl diphosphate reductase	0.703135	0.421143	1.14546
NAD-dependent malic enzyme CDS	forward	0.16	0.16	0.482075	0.226815	3127.6	CDS	EAM_RS10675	EAM_2203	WP_004158402.1	NAD-dependent malic enzyme	0.686854	0.398869	1.2086
crp CDS	forward	0.15	0.15	0.481971	0.278553	1453.32	CDS	EAM_RS15835	EAM_3225	WP_004160660.1	cAMP-activated global transcriptional regulator CRP	0.7098	0.444797	1.08358
alsS CDS	forward	0.18	0.18	0.480809	0.204929	1359.18	CDS	EAM_RS00065	EAM_0013	WP_004154723.1	acetolactate synthase AlsS	0.665473	0.379297	1.26763
hypothetical protein CDS	forward	0.15	0.15	0.480557	0.271291	223.678	CDS	EAM_RS18910	EAM_2437	WP_004159032.1	hypothetical protein	0.704759	0.436833	1.10009
mepM CDS	reverse	0.18	0.18	0.480099	0.208835	1666.84	CDS	EAM_RS09640	EAM_1999	WP_004157954.1	murein DD-endopeptidase MepM	0.66673	0.382009	1.25678
hypothetical protein CDS	reverse	0.14	0.14	0.479924	0.309802	700.428	CDS	EAM_RS04480	EAM_0913	WP_004156144.1	hypothetical protein	0.724509	0.472535	1.01564
purK CDS	reverse	0.21	0.21	0.479092	0.130831	440.986	CDS	EAM_RS05175	EAM_1059	WP_004156467.1	5-(carboxyamino)imidazole ribonucleotide synthase	0.61655	0.317105	1.51083
secE CDS	forward	0.16	0.16	0.477158	0.226221	1089.26	CDS	EAM_RS01205	EAM_0222	WP_004154984.1	preprotein translocase subunit SecE	0.686455	0.394296	1.21015
hydrolase CDS	forward	0.21	0.21	0.476713	0.154459	482.196	CDS	EAM_RS15815	EAM_3221	WP_004160656.1	hydrolase	0.617173	0.33478	1.42396
MBL fold metallo-hydrolase CDS	reverse	0.22	0.22	0.475403	0.106109	568.718	CDS	EAM_RS09485	EAM_1969	WP_004157884.1	MBL fold metallo-hydrolase	0.607097	0.294198	1.61593
bamE CDS	forward	0.16	0.16	0.475095	0.233628	947.398	CDS	EAM_RS12345	EAM_2530	WP_004159214.1	outer membrane protein assembly factor BamE	0.69746	0.398882	1.19107
nicotinamide mononucleotide deamidase-related protein YfaY CDS	reverse	0.18	0.18	0.474994	0.190786	1002.16	CDS	EAM_RS11000	EAM_2270	WP_004158562.1	nicotinamide mononucleotide deamidase-related protein YfaY	0.654341	0.363074	1.30826
tilS CDS	forward	0.14	0.14	0.474939	0.301813	613.705	CDS	EAM_RS04085	EAM_0838	WP_004159427.1	tRNA lysidine(34) synthetase TilS	0.721849	0.459965	1.03255
mnmC CDS	forward	0.16	0.16	0.474566	0.235671	642.94	CDS	EAM_RS11330	EAM_2337	WP_004158710.1	bifunctional tRNA (5-methylaminomethyl-2-thiouridine)(34)-methyltransferase MnmD/FAD-dependent 5-carboxymethylaminomethyl-2-thiouridine(34) oxidoreductase MnmC	0.697932	0.400181	1.18588
murE CDS	forward	0.14	0.14	0.473828	0.295516	1630.26	CDS	EAM_RS03395	EAM_0693	WP_004159718.1	UDP-N-acetylmuramoyl-L-alanyl-D-glutamate--2, 6-diaminopimelate ligase	0.721849	0.452948	1.0461
tal CDS	forward	0.14	0.14	0.472558	0.301957	6280.67	CDS	EAM_RS11725	EAM_2407	WP_004158945.1	transaldolase	0.721849	0.457796	1.03225
ompR CDS	reverse	0.15	0.15	0.472454	0.256765	948.009	CDS	EAM_RS15980	EAM_3253	WP_001157751.1	two-component system response regulator OmpR	0.703372	0.4166	1.13407
cydB CDS	reverse	0.15	0.15	0.472454	0.267517	1112.28	CDS	EAM_RS05350	EAM_1098	WP_004156588.1	cytochrome d ubiquinol oxidase subunit II	0.703372	0.426095	1.1088
kdsB CDS	forward	0.15	0.15	0.470668	0.25269	923.987	CDS	EAM_RS06555	EAM_1346	WP_004156929.1	3-deoxy-manno-octulosonate cytidylyltransferase	0.703135	0.41148	1.14384
PatB family C-S lyase CDS	forward	0.15	0.15	0.470167	0.251169	1286.67	CDS	EAM_RS09720	EAM_2016	WP_004158011.1	PatB family C-S lyase	0.703135	0.409727	1.14751
hypothetical protein CDS	reverse	0.13	0.13	0.469037	0.333999	491.477	CDS	EAM_RS04960	EAM_1011	WP_004156342.1	hypothetical protein	0.738584	0.4855	0.966091
DUF2946 domain-containing protein CDS	forward	0.13	0.13	0.468725	0.32255	202.666	CDS	EAM_RS08625	EAM_1777	WP_004157617.1	DUF2946 domain-containing protein	0.733054	0.473828	0.98923
hypothetical protein CDS	reverse	0.13	0.13	0.468647	0.327923	713.243	CDS	EAM_RS04525	EAM_0923	WP_004156158.1	hypothetical protein	0.736903	0.479039	0.978307
DUF1283 family protein CDS	reverse	0.15	0.15	0.468243	0.23921	1145.09	CDS	EAM_RS08330	EAM_1714	WP_004157514.1	DUF1283 family protein	0.700196	0.39784	1.17696
YcgN family cysteine cluster protein CDS	reverse	0.2	0.2	0.467362	0.166659	523.126	CDS	EAM_RS09390	EAM_1948	WP_004157840.1	YcgN family cysteine cluster protein	0.626133	0.337929	1.38302
hisD CDS	forward	0.17	0.17	0.467246	0.214845	318.932	CDS	EAM_RS10360	EAM_2142	WP_004158277.1	histidinol dehydrogenase	0.674009	0.376704	1.24035
galF CDS	reverse	0.15	0.15	0.467214	0.278038	1294.16	CDS	EAM_RS10465	EAM_2162	WP_013036109.1	UTP--glucose-1-phosphate uridylyltransferase GalF	0.709645	0.430715	1.08474
HNH endonuclease CDS	reverse	0.11	0.11	0.466427	0.415852	355.832	CDS	EAM_RS09985	EAM_2066	WP_004158111.1	HNH endonuclease	0.771529	0.57326	0.813639
hypothetical protein CDS	reverse	0.14	0.14	0.466345	0.299418	18715.9	CDS	EAM_RS09560	EAM_1984	WP_004157900.1	hypothetical protein	0.721849	0.44941	1.03768
accC CDS	forward	0.13	0.13	0.466309	0.331623	3043	CDS	EAM_RS15405	EAM_3142	WP_004155036.1	acetyl-CoA carboxylase biotin carboxylase subunit	0.738584	0.480309	0.97085
YlaC family protein CDS	forward	0.14	0.14	0.466281	0.292365	797.088	CDS	EAM_RS14440	EAM_2946	WP_004155284.1	YlaC family protein	0.720623	0.442834	1.05295
tRNA1(Val) (adenine(37)-N6)-methyltransferase CDS	reverse	0.15	0.15	0.465913	0.254839	811.027	CDS	EAM_RS12315	EAM_2524	WP_004159205.1	tRNA1(Val) (adenine(37)-N6)-methyltransferase	0.703135	0.409172	1.13867
tyrS CDS	forward	0.15	0.15	0.464896	0.241103	2247.19	CDS	EAM_RS08165	EAM_1681	WP_004157449.1	tyrosine--tRNA ligase	0.700994	0.39659	1.17223
orn CDS	forward	0.21	0.21	0.464049	0.118615	442.745	CDS	EAM_RS02205	EAM_0430	WP_013035805.1	oligoribonuclease	0.615413	0.29735	1.56061
lexA CDS	forward	0.21	0.21	0.463368	0.162323	1273.72	CDS	EAM_RS01440	EAM_0264	WP_004160497.1	transcriptional repressor LexA	0.620252	0.331616	1.3973
nusA CDS	reverse	0.14	0.14	0.4633	0.293057	3481.23	CDS	EAM_RS15055	EAM_3072	WP_004155127.1	transcription termination factor NusA	0.721254	0.440634	1.05144
rlpA CDS	reverse	0.15	0.15	0.462781	0.245301	1817.5	CDS	EAM_RS05440	EAM_1123	WP_004156619.1	endolytic peptidoglycan transglycosylase RlpA	0.700994	0.398318	1.16184
mlaF CDS	reverse	0.15	0.15	0.46222	0.266474	1444.7	CDS	EAM_RS15180	EAM_3097	WP_004155094.1	phospholipid ABC transporter ATP-binding proteinMlaF	0.703372	0.415958	1.11122
SDR family oxidoreductase CDS	forward	0	0	0.462156	0.256102	118.516	CDS	EAM_RS03660	EAM_0750	WP_004159644.1	SDR family oxidoreductase	NA	0.406952	1.13565
ybfF CDS	reverse	0.18	0.18	0.461081	0.20018	467.28	CDS	EAM_RS05625	EAM_1154	WP_004156656.1	esterase	0.664401	0.359928	1.28104
ftsZ CDS	forward	0.14	0.14	0.460618	0.321333	10030.8	CDS	EAM_RS03445	EAM_0703	WP_004159708.1	cell division protein FtsZ	0.732522	0.464464	0.991721
hha CDS	reverse	0.15	0.15	0.460555	0.260841	860.336	CDS	EAM_RS04950	EAM_1009	WP_004156337.1	hemolysin expression modulator Hha	0.703372	0.409598	1.12441
tusA CDS	reverse	0	0	0.460361	0.253716	136.649	CDS	EAM_RS16215	EAM_3300	WP_004160857.1	sulfurtransferase TusA	NA	0.403341	1.14137
MarR family transcriptional regulator CDS	forward	0.13	0.13	0.460347	0.33473	432.201	CDS	EAM_RS06870	EAM_1408	WP_004157031.1	MarR family transcriptional regulator	0.73887	0.477226	0.964631
asnS CDS	reverse	0.14	0.14	0.45744	0.295328	2445.22	CDS	EAM_RS06610	EAM_1358	WP_004156951.1	asparagine--tRNA ligase	0.721849	0.437112	1.0465
ppnP CDS	forward	0.15	0.15	0.456937	0.240979	1266.61	CDS	EAM_RS04595	EAM_0938	WP_004156192.1	pyrimidine/purine nucleoside phosphorylase	0.700994	0.389697	1.17254
tssK CDS	forward	0.15	0.15	0.456668	0.286916	1142.17	CDS	EAM_RS02810	EAM_0573	WP_004159916.1	type VI secretion system baseplate subunit TssK	0.715899	0.428832	1.06491
rdgC CDS	reverse	0.18	0.18	0.455335	0.204624	1310.46	CDS	EAM_RS04600	EAM_0939	WP_004156196.1	recombination-associated protein RdgC	0.665473	0.358959	1.26849
msrP CDS	forward	0.16	0.16	0.453778	0.233721	854.175	CDS	EAM_RS15385	EAM_3138	WP_004155041.1	protein-methionine-sulfoxide reductase catalyticsubunit MsrP	0.69746	0.381061	1.19083
pgk CDS	reverse	0.13	0.13	0.453492	0.336647	7259.38	CDS	EAM_RS19680	EAM_2812	WP_004155514.1	phosphoglycerate kinase	0.741439	0.471989	0.960811
tal CDS	forward	0.15	0.15	0.452449	0.242724	4382.57	CDS	EAM_RS03170	EAM_0646	WP_013035857.1	transaldolase	0.700994	0.387302	1.16821
MerR family transcriptional regulator CDS	reverse	0.21	0.21	0.452299	0.145723	873.261	CDS	EAM_RS06095	EAM_1247	WP_004156784.1	MerR family transcriptional regulator	0.617173	0.3109	1.45481
membrane protein CDS	forward	0.15	0.15	0.452132	0.288121	446.135	CDS	EAM_RS16755	EAM_3409	WP_004161086.1	membrane protein	0.716138	0.425635	1.06225
mnmA CDS	reverse	0.15	0.15	0.452131	0.267595	2010.83	CDS	EAM_RS07375	EAM_1517	WP_004157201.1	tRNA 2-thiouridine(34) synthase MnmA	0.703372	0.407833	1.10862
ppc CDS	reverse	0.16	0.16	0.451422	0.23108	2521.68	CDS	EAM_RS00685	EAM_0136	WP_004163738.1	phosphoenolpyruvate carboxylase	0.693494	0.376945	1.19758
cueR CDS	forward	0.13	0.13	0.450676	0.322341	565.564	CDS	EAM_RS05115	EAM_1045	WP_004156452.1	Cu(I)-responsive transcriptional regulator	0.733054	0.455386	0.989658
exoribonuclease II CDS	forward	0.17	0.17	0.45045	0.222377	2082.87	CDS	EAM_RS08945	EAM_1855	WP_004157721.1	exoribonuclease II	0.682482	0.369151	1.22023
panE CDS	reverse	0.21	0.21	0.450439	0.161475	1398.82	CDS	EAM_RS04795	EAM_0978	WP_004156279.1	2-dehydropantoate 2-reductase	0.619536	0.321713	1.40013
NfeD family protein CDS	reverse	0.12	0.12	0.450394	0.370738	1046.23	CDS	EAM_RS05120	EAM_1046	WP_004156454.1	NfeD family protein	0.753818	0.503182	0.895092
acrR CDS	forward	0.14	0.14	0.450212	0.305133	883.79	CDS	EAM_RS04985	EAM_1018	WP_004156362.1	multidrug efflux transporter transcriptional repressor AcrR	0.722305	0.439022	1.02549
glutamate--cysteine ligase CDS	reverse	0.15	0.15	0.450073	0.272822	3619.77	CDS	EAM_RS12880	EAM_2634	WP_004155920.1	glutamate--cysteine ligase	0.704898	0.410431	1.09659
lipoprotein CDS	reverse	0.14	0.14	0.449739	0.304985	519.638	CDS	EAM_RS10015	EAM_2072	WP_004158122.1	lipoprotein	0.722305	0.438427	1.0258
solA CDS	reverse	0.15	0.15	0.449063	0.276345	752.34	CDS	EAM_RS06945	EAM_1427	WP_004157052.1	N-methyl-L-tryptophan oxidase	0.708529	0.412527	1.08857
M48 family metallopeptidase CDS	reverse	0.19	0.19	0.448871	0.182222	325.33	CDS	EAM_RS02560	EAM_0505	WP_004160020.1	M48 family metallopeptidase	0.647137	0.336499	1.33394
protein-L-isoaspartate(D-aspartate) O-methyltransferase CDS	reverse	0.17	0.17	0.448738	0.222872	692.37	CDS	EAM_RS13130	EAM_2681	WP_004155836.1	protein-L-isoaspartate(D-aspartate) O-methyltransferase	0.682482	0.368141	1.21893
ketoacyl-ACP synthase III CDS	forward	0.16	0.16	0.448642	0.235246	1356.18	CDS	EAM_RS07090	EAM_1456	WP_004157106.1	ketoacyl-ACP synthase III	0.697932	0.377978	1.18695
DUF1471 domain-containing protein CDS	forward	0.14	0.14	0.447307	0.319501	2072.61	CDS	EAM_RS08645	EAM_1781	WP_004157624.1	DUF1471 domain-containing protein	0.731398	0.449337	0.995483
ppiD CDS	forward	0.13	0.13	0.446725	0.332879	3092.93	CDS	EAM_RS04885	EAM_0996	WP_004156310.1	peptidylprolyl isomerase	0.738584	0.461335	0.968332
mlaE CDS	reverse	0.17	0.17	0.444809	0.223273	708.703	CDS	EAM_RS15175	EAM_3096	WP_004155095.1	lipid asymmetry maintenance ABC transporter permease subunit MlaE	0.682482	0.365235	1.21787
pheA CDS	forward	0.19	0.19	0.444716	0.174981	1787.69	CDS	EAM_RS12800	EAM_2618	WP_004155958.1	bifunctional chorismate mutase/prephenate dehydratase	0.638872	0.327872	1.35637
lapB CDS	reverse	0.18	0.18	0.444362	0.204322	1351.18	CDS	EAM_RS08975	EAM_1862	WP_004157730.1	lipopolysaccharide assembly protein LapB	0.665473	0.350075	1.26933
pfkA CDS	forward	0.12	0.12	0.444347	0.379599	6685.94	CDS	EAM_RS00540	EAM_0103	WP_004154834.1	6-phosphofructokinase	0.758288	0.505725	0.878635
PhzF family phenazine biosynthesis protein CDS	reverse	0.21	0.21	0.444296	0.155075	859.555	CDS	EAM_RS00560	EAM_0107	WP_004154839.1	PhzF family phenazine biosynthesis protein	0.617173	0.312481	1.42183
gltX CDS	reverse	0.15	0.15	0.444284	0.28544	2581.11	CDS	EAM_RS11575	EAM_2382	WP_013036137.1	glutamate--tRNA ligase	0.713862	0.415927	1.06818
SpoVR family protein CDS	forward	0.15	0.15	0.444122	0.245802	7052.82	CDS	EAM_RS09375	EAM_1945	WP_004157836.1	SpoVR family protein	0.700994	0.382664	1.16061
DUF2756 domain-containing protein CDS	forward	0.14	0.14	0.443834	0.295796	569.786	CDS	EAM_RS16115	EAM_3280	WP_004160781.1	DUF2756 domain-containing protein	0.721849	0.424522	1.04549
rlmI CDS	reverse	0.18	0.18	0.443025	0.209875	1075.98	CDS	EAM_RS06750	EAM_1387	WP_004157003.1	23S rRNA (cytosine(1962)-C(5))-methyltransferaseRlmI	0.66673	0.353315	1.25391
carA CDS	forward	0.21	0.21	0.442978	0.138061	886.491	CDS	EAM_RS03240	EAM_0660	WP_013035859.1	glutamine-hydrolyzing carbamoyl-phosphate synthase small subunit	0.617173	0.298694	1.48305
envelope biogenesis factor ElyC CDS	forward	0.14	0.14	0.442558	0.306264	725.535	CDS	EAM_RS09085	EAM_1885	WP_004157756.1	envelope biogenesis factor ElyC	0.723535	0.432569	1.02309
gppA CDS	reverse	0.15	0.15	0.441342	0.287966	1697.42	CDS	EAM_RS00835	EAM_0160	WP_004154905.1	guanosine-5'-triphosphate,3'-diphosphate diphosphatase	0.716138	0.415344	1.06259
hslR CDS	forward	0.15	0.15	0.440118	0.260016	1090.92	CDS	EAM_RS15960	EAM_3249	WP_004160706.1	ribosome-associated heat shock protein Hsp15	0.703372	0.390746	1.12635
soxR CDS	forward	0.15	0.15	0.439838	0.266785	216.766	CDS	EAM_RS01645	EAM_0317	WP_004160412.1	redox-sensitive transcriptional activator SoxR	0.703372	0.396074	1.1105
nudE CDS	reverse	0.18	0.18	0.439499	0.193468	1021.76	CDS	EAM_RS15950	EAM_3247	WP_004160701.1	ADP compounds hydrolase NudE	0.657079	0.337975	1.30039
rsmG CDS	reverse	0.2	0.2	0.438525	0.166325	510.026	CDS	EAM_RS17120	EAM_3482	WP_004161260.1	16S rRNA (guanine(527)-N(7))-methyltransferase RsmG	0.626133	0.316828	1.38411
hypothetical protein CDS	forward	0.14	0.14	0.43845	0.312464	555.893	CDS	EAM_RS02800	EAM_0571	WP_004159923.1	hypothetical protein	0.725629	0.434081	1.01006
rnr CDS	forward	0.15	0.15	0.438332	0.265176	5479.31	CDS	EAM_RS02285	EAM_0443	WP_004160121.1	ribonuclease R	0.703372	0.39339	1.11424
deaminated glutathione amidase CDS	forward	0.13	0.13	0.437816	0.33886	2234.01	CDS	EAM_RS05410	EAM_1117	WP_004156613.1	deaminated glutathione amidase	0.741568	0.457766	0.95642
gyrB CDS	reverse	0.15	0.15	0.436929	0.270337	5399.18	CDS	EAM_RS16960	EAM_3450	WP_004161169.1	DNA topoisomerase (ATP-hydrolyzing) subunit B	0.704759	0.396384	1.10229
infC CDS	forward	0.13	0.13	0.436681	0.349292	11874.4	CDS	EAM_RS18280	EAM_1628	WP_013036016.1	translation initiation factor IF-3	0.749815	0.466558	0.935963
YccF domain-containing protein CDS	reverse	0.13	0.13	0.43651	0.338666	698.777	CDS	EAM_RS06725	EAM_1381	WP_004156993.1	YccF domain-containing protein	0.741568	0.456216	0.956805
ABC transporter ATP-binding protein CDS	forward	0.18	0.18	0.435359	0.204113	1002.96	CDS	EAM_RS15780	EAM_3214	WP_004160634.1	ABC transporter ATP-binding protein	0.665473	0.342824	1.26992
speG CDS	forward	0.15	0.15	0.435165	0.276749	1096.12	CDS	EAM_RS12645	EAM_2590	WP_004159349.1	spermidine N1-acetyltransferase	0.708529	0.400096	1.08765
rsfS CDS	reverse	0.16	0.16	0.435082	0.227826	337.091	CDS	EAM_RS05460	EAM_1127	WP_004156623.1	ribosome silencing factor	0.689029	0.360771	1.20598
gcvT CDS	reverse	0.13	0.13	0.434273	0.339367	827.334	CDS	EAM_RS13695	EAM_2791	WP_004155573.1	glycine cleavage system aminomethyltransferase GcvT	0.741568	0.454537	0.955417
SPFH/Band 7/PHB domain protein CDS	reverse	0.12	0.12	0.433793	0.389392	3172.39	CDS	EAM_RS05125	EAM_1047	WP_004156457.1	SPFH/Band 7/PHB domain protein	0.760279	0.503988	0.860721
tagF CDS	forward	0.15	0.15	0.43309	0.28463	371.823	CDS	EAM_RS02825	EAM_0576	WP_024015338.1	type VI secretion system-associated protein TagF	0.713141	0.404766	1.06998
flhD CDS	reverse	0.15	0.15	0.432931	0.275212	1961.53	CDS	EAM_RS09810	EAM_2034	WP_004158054.1	flagellar transcriptional regulator FlhD	0.706708	0.39677	1.09114
nuoG CDS	reverse	0.12	0.12	0.432637	0.378205	9463.41	CDS	EAM_RS11095	EAM_2287	WP_013036122.1	NADH-quinone oxidoreductase subunit NuoG	0.758288	0.490958	0.881208
trpS CDS	reverse	0.14	0.14	0.432393	0.311024	2391.56	CDS	EAM_RS15885	EAM_3234	WP_004160686.1	tryptophan--tRNA ligase	0.724619	0.426812	1.01307
qseG CDS	reverse	0.15	0.15	0.432299	0.259051	830.83	CDS	EAM_RS12190	EAM_2500	WP_004159167.1	two-component system QseEF-associated lipoprotein QseG	0.703372	0.383027	1.12864
mgtA CDS	reverse	0.12	0.12	0.432251	0.399359	1647.15	CDS	EAM_RS16580	EAM_3374	WP_004161043.1	magnesium-translocating P-type ATPase	0.763225	0.512895	0.842767
yceD CDS	forward	0.12	0.12	0.430542	0.361081	4548.52	CDS	EAM_RS07075	EAM_1453	WP_004157099.1	23S rRNA accumulation protein YceD	0.753818	0.47141	0.913307
adhE CDS	forward	0.15	0.15	0.430243	0.27209	5910.63	CDS	EAM_RS09155	EAM_1900		bifunctional acetaldehyde-CoA/alcohol dehydrogenase	0.704759	0.391748	1.09826
fructosamine kinase family protein CDS	reverse	0.12	0.12	0.430207	0.351563	1647.34	CDS	EAM_RS07870	EAM_1622	WP_004157367.1	fructosamine kinase family protein	0.750552	0.461813	0.931561
aspartate/tyrosine/aromatic aminotransferase CDS	reverse	0.14	0.14	0.428906	0.320661	1518.36	CDS	EAM_RS06600	EAM_1356	WP_004156945.1	aspartate/tyrosine/aromatic aminotransferase	0.731862	0.431885	0.993101
rsmB CDS	forward	0.18	0.18	0.428782	0.197154	1186.92	CDS	EAM_RS15535	EAM_3164	WP_004163401.1	16S rRNA (cytosine(967)-C(5))-methyltransferase RsmB	0.660647	0.332466	1.2897
moeA CDS	reverse	0.14	0.14	0.428474	0.311202	2106.29	CDS	EAM_RS06275	EAM_1284	WP_004156832.1	molybdopterin molybdotransferase MoeA	0.724619	0.423099	1.0127
DUF1328 domain-containing protein CDS	forward	0.12	0.12	0.428457	0.363283	2676.37	CDS	EAM_RS18015	EAM_0612	WP_004159835.1	DUF1328 domain-containing protein	0.753818	0.471284	0.909127
yidD CDS	forward	0.14	0.14	0.427512	0.290515	261.271	CDS	EAM_RS18730	EAM_3456	WP_004161184.1	membrane protein insertion efficiency factor YidD	0.717357	0.404461	1.05699
rseC CDS	reverse	0.14	0.14	0.426821	0.302828	1178.76	CDS	EAM_RS12285	EAM_2519	WP_004159198.1	SoxR-reducing system protein RseC	0.721849	0.414233	1.03039
yhbY CDS	forward	0.14	0.14	0.425844	0.309762	818.951	CDS	EAM_RS15100	EAM_3080	WP_004155116.1	ribosome assembly RNA-binding protein YhbY	0.724509	0.419252	1.01572
mqo CDS	forward	0.13	0.13	0.425408	0.330855	6019.96	CDS	EAM_RS08460	EAM_1744	WP_004162292.1	malate dehydrogenase (quinone)	0.738584	0.437485	0.972394
glucose 1-dehydrogenase CDS	reverse	0.14	0.14	0.425134	0.296897	1995.28	CDS	EAM_RS01835	EAM_0356	WP_004160316.1	glucose 1-dehydrogenase	0.721849	0.407563	1.04311
anion permease CDS	reverse	0.12	0.12	0.425034	0.392073	5154.41	CDS	EAM_RS07480	EAM_1538	WP_004157251.1	anion permease	0.760828	0.496614	0.855864
DUF1090 domain-containing protein CDS	reverse	0.14	0.14	0.424797	0.300487	1922.17	CDS	EAM_RS02515	EAM_0494	WP_004160036.1	DUF1090 domain-containing protein	0.721849	0.410278	1.03539
bifunctional phosphoribosyl-AMP cyclohydrolase/phosphoribosyl-ATP diphosphatase HisIE CDS	forward	0.16	0.16	0.424721	0.236392	588.429	CDS	EAM_RS10390	EAM_2148	WP_004158288.1	bifunctional phosphoribosyl-AMP cyclohydrolase/phosphoribosyl-ATP diphosphatase HisIE	0.697932	0.358701	1.18405
tssF CDS	forward	0.13	0.13	0.424559	0.339693	741.429	CDS	EAM_RS02895	EAM_0590	WP_004159879.1	type VI secretion system baseplate subunit TssF	0.741568	0.444671	0.954772
NAD(P)/FAD-dependent oxidoreductase CDS	forward	0.14	0.14	0.424129	0.309337	1054.9	CDS	EAM_RS07180	EAM_1473	WP_004157147.1	NAD(P)/FAD-dependent oxidoreductase	0.724509	0.417198	1.01661
lrhA CDS	reverse	0.12	0.12	0.424079	0.37148	2479.32	CDS	EAM_RS11125	EAM_2293	WP_004158617.1	transcriptional regulator LrhA	0.753818	0.474518	0.893705
folC CDS	reverse	0.14	0.14	0.423779	0.29315	1957.69	CDS	EAM_RS11250	EAM_2322	WP_004158681.1	bifunctional tetrahydrofolate synthase/dihydrofolate synthase	0.721254	0.403124	1.05124
ppiC CDS	reverse	0.12	0.12	0.42377	0.393068	702.135	CDS	EAM_RS00825	EAM_0158	WP_004154902.1	peptidylprolyl isomerase PpiC	0.760828	0.496178	0.854068
nucleoside hydrolase CDS	forward	0.13	0.13	0.423648	0.338516	584.631	CDS	EAM_RS02730	EAM_0559	WP_004159944.1	nucleoside hydrolase	0.741568	0.442636	0.957103
rraA CDS	reverse	0.15	0.15	0.423009	0.287041	3915.37	CDS	EAM_RS00625	EAM_0121	WP_004154861.1	ribonuclease E activity regulator RraA	0.715899	0.397327	1.06463
lepA CDS	reverse	0.14	0.14	0.422805	0.309355	2551.35	CDS	EAM_RS12270	EAM_2516	WP_004159192.1	translation elongation factor 4	0.724509	0.41591	1.01658
23S rRNA (adenine(2030)-N(6))-methyltransferase RlmJ CDS	forward	0.17	0.17	0.42266	0.215209	501.386	CDS	EAM_RS16375	EAM_3332	WP_004160953.1	23S rRNA (adenine(2030)-N(6))-methyltransferase RlmJ	0.674009	0.341029	1.23937
rluD CDS	reverse	0.14	0.14	0.422357	0.303684	1431.23	CDS	EAM_RS12785	EAM_2615	WP_004155962.1	23S rRNA pseudouridine(1911/1915/1917) synthase RluD	0.722305	0.410627	1.02857
DUF493 family protein YbeD CDS	reverse	0.15	0.15	0.420313	0.27251	583.875	CDS	EAM_RS05430	EAM_1121	WP_004156617.1	DUF493 family protein YbeD	0.704759	0.383043	1.0973
bcsO CDS	reverse	0.1	0.1	0.419502	0.439433	1170.57	CDS	EAM_RS16660	EAM_3389	WP_004161060.1	cellulose biosynthesis protein BcsO	0.78944	0.542587	0.773151
kinase inhibitor CDS	reverse	0.12	0.12	0.418518	0.364296	2551.59	CDS	EAM_RS05900	EAM_1207	WP_004156726.1	kinase inhibitor	0.753818	0.461325	0.907209
pyrG CDS	reverse	0.13	0.13	0.418106	0.343159	6672.58	CDS	EAM_RS13245	EAM_2704	WP_004155766.1	CTP synthase (glutamine hydrolyzing)	0.743214	0.441067	0.947942
hypothetical protein CDS	reverse	0.17	0.17	0.417848	0.219036	432.695	CDS	EAM_RS11495	EAM_2368	WP_004158781.1	hypothetical protein	0.679215	0.339964	1.22909
proQ CDS	reverse	0.14	0.14	0.417125	0.290501	2260.08	CDS	EAM_RS09510	EAM_1974	WP_004157889.1	RNA chaperone ProQ	0.717357	0.394622	1.05702
purE CDS	reverse	0.15	0.15	0.416511	0.254749	210.885	CDS	EAM_RS05180	EAM_1060	WP_004156468.1	5-(carboxyamino)imidazole ribonucleotide mutase	0.703135	0.365717	1.13889
bolA CDS	forward	0.14	0.14	0.416509	0.28873	3001.16	CDS	EAM_RS04845	EAM_0988	WP_004156294.1	transcriptional regulator BolA	0.716187	0.392595	1.06091
mlaC CDS	reverse	0.14	0.14	0.416073	0.294708	2069.05	CDS	EAM_RS15165	EAM_3094	WP_004155100.1	phospholipid-binding protein MlaC	0.721849	0.397074	1.04785
FMN-dependent NADH-azoreductase CDS	forward	0.15	0.15	0.415154	0.265978	409.123	CDS	EAM_RS08735	EAM_1810	WP_013036050.1	FMN-dependent NADH-azoreductase	0.703372	0.373215	1.11237
zur CDS	reverse	0.14	0.14	0.415018	0.318997	2444.54	CDS	EAM_RS01455	EAM_0267	WP_004160486.1	zinc uptake transcriptional repressor Zur	0.730855	0.416466	0.996522
membrane protein CDS	forward	0.12	0.12	0.414519	0.364564	1296.41	CDS	EAM_RS05985	EAM_1225	WP_004156757.1	membrane protein	0.753818	0.457172	0.906704
fadJ CDS	reverse	0.15	0.15	0.413905	0.254663	1379.86	CDS	EAM_RS11375	EAM_2346	WP_004158726.1	fatty acid oxidation complex subunit alpha FadJ	0.703135	0.363363	1.1391
accD CDS	reverse	0.14	0.14	0.412245	0.320392	2636.31	CDS	EAM_RS11255	EAM_2323	WP_004158683.1	acetyl-CoA carboxylase, carboxyltransferase subunit beta	0.731862	0.414878	0.993654
glpG CDS	reverse	0.15	0.15	0.41135	0.244424	454.555	CDS	EAM_RS16030	EAM_3263	WP_004160741.1	rhomboid family intramembrane serine protease GlpG	0.700994	0.353394	1.164
nrdH CDS	forward	0.1	0.1	0.409131	0.442532	418.023	CDS	EAM_RS12660	EAM_2594	WP_004159367.1	glutaredoxin-like protein NrdH	0.791415	0.532775	0.767924
hypothetical protein CDS	reverse	0	0	0.408416	0.379464	82.0665	CDS	EAM_RS03490	EAM_0712	WP_004159698.1	hypothetical protein	NA	0.464698	0.878884
hypothetical protein CDS	reverse	0.15	0.15	0.407421	0.24821	251.451	CDS	EAM_RS08505	EAM_1753	WP_004157577.1	hypothetical protein	0.701719	0.352834	1.15471
DUF3461 family protein CDS	reverse	0.12	0.12	0.407202	0.387779	1353.78	CDS	EAM_RS03970	EAM_0815	WP_004159487.1	DUF3461 family protein	0.759157	0.471489	0.863652
zntB CDS	reverse	0.15	0.15	0.407114	0.268095	445.923	CDS	EAM_RS08795	EAM_1824	WP_004157678.1	zinc transporter ZntB	0.703727	0.367611	1.10746
DUF2501 domain-containing protein CDS	forward	0.12	0.12	0.407111	0.379564	4349.48	CDS	EAM_RS14885	EAM_3038	WP_004155168.1	DUF2501 domain-containing protein	0.758288	0.46331	0.8787
tusB CDS	reverse	0.14	0.14	0.406808	0.29016	322.016	CDS	EAM_RS15730	EAM_3204	WP_004160605.1	sulfurtransferase complex subunit TusB	0.717357	0.38459	1.05777
mannitol dehydrogenase family protein CDS	forward	0.12	0.12	0.405121	0.388798	1698.57	CDS	EAM_RS16750	EAM_3408	WP_004161085.1	mannitol dehydrogenase family protein	0.760279	0.470088	0.861799
clpA CDS	forward	0.13	0.13	0.405087	0.330255	8501.56	CDS	EAM_RS06435	EAM_1321	WP_004156887.1	ATP-dependent Clp protease ATP-binding subunit ClpA	0.738584	0.416072	0.9736
ompX CDS	forward	0.09	0.09	0.404656	0.473256	31718.4	CDS	EAM_RS06230	EAM_1274	WP_004156821.1	outer membrane protein OmpX	0.80818	0.564223	0.717191
rpsG CDS	reverse	0.1	0.1	0.404423	0.462343	3812.76	CDS	EAM_RS15720	EAM_3202	WP_004160604.1	30S ribosomal protein S7	0.803218	0.550239	0.734995
7-cyano-7-deazaguanine/7-aminomethyl-7- deazaguanine transporter CDS	forward	0.19	0.19	0.404143	0.181307	565.713	CDS	EAM_RS16220	EAM_3301	WP_004160858.1	7-cyano-7-deazaguanine/7-aminomethyl-7- deazaguanine transporter	0.646172	0.302334	1.33674
helix-turn-helix domain-containing protein CDS	forward	0.1	0.1	0.402729	0.450336	663.168	CDS	EAM_RS15145	EAM_3090	WP_004155104.1	helix-turn-helix domain-containing protein	0.794873	0.533518	0.754855
epmB CDS	reverse	0.12	0.12	0.402208	0.387738	1051.2	CDS	EAM_RS02160	EAM_0421	WP_004160178.1	EF-P beta-lysylation protein EpmB	0.759157	0.465665	0.863726
GrxA family glutaredoxin CDS	reverse	0.1	0.1	0.401316	0.453633	519.878	CDS	EAM_RS06325	EAM_1297	WP_004156852.1	GrxA family glutaredoxin	0.794873	0.535536	0.749372
gmk CDS	reverse	0.13	0.13	0.401176	0.333912	1176.31	CDS	EAM_RS00250	EAM_0045	WP_013035745.1	guanylate kinase	0.738584	0.415183	0.966264
kdpC CDS	reverse	0	0	0.401086	0.314463	182.718	CDS	EAM_RS16490	EAM_3357	WP_004161007.1	potassium-transporting ATPase subunit KdpC	NA	0.398733	1.0059
infB CDS	reverse	0.13	0.13	0.3998	0.348008	12545.4	CDS	EAM_RS15050	EAM_3071	WP_004155128.1	translation initiation factor IF-2	0.749535	0.426017	0.93846
lipoprotein CDS	reverse	0.12	0.12	0.399471	0.369621	1204.67	CDS	EAM_RS04840	EAM_0987	WP_004156292.1	lipoprotein	0.753818	0.44525	0.897184
NAD(P)-dependent alcohol dehydrogenase CDS	forward	0.15	0.15	0.399241	0.258567	710.226	CDS	EAM_RS16775	EAM_3413	WP_004161092.1	NAD(P)-dependent alcohol dehydrogenase	0.703372	0.353378	1.12978
nuoF CDS	reverse	0.12	0.12	0.399176	0.384147	6210.85	CDS	EAM_RS11100	EAM_2288	WP_004158603.1	NADH-quinone oxidoreductase subunit NuoF	0.758288	0.458675	0.87028
rseA CDS	reverse	0.14	0.14	0.399173	0.28846	8008.85	CDS	EAM_RS12295	EAM_2521	WP_004159201.1	anti-sigma-E factor RseA	0.716168	0.376045	1.06151
tolB CDS	forward	0.14	0.14	0.399146	0.307297	6102.64	CDS	EAM_RS05755	EAM_1180	WP_004156681.1	Tol-Pal system protein TolB	0.724509	0.390971	1.02091
pqqE CDS	forward	0.14	0.14	0.398413	0.289836	807.054	CDS	EAM_RS02610	EAM_0516	WP_004159995.1	pyrroloquinoline quinone biosynthesis protein PqqE	0.717357	0.3764	1.05848
DUF1496 domain-containing protein CDS	reverse	0.14	0.14	0.397998	0.300824	541.639	CDS	EAM_RS09275	EAM_1923	WP_004157806.1	DUF1496 domain-containing protein	0.721849	0.384662	1.03467
dcd CDS	reverse	0.14	0.14	0.397241	0.314777	676.288	CDS	EAM_RS10540	EAM_2177	WP_004158337.1	dCTP deaminase	0.728979	0.395166	1.00525
fabD CDS	forward	0.13	0.13	0.39724	0.333863	1997.72	CDS	EAM_RS07095	EAM_1457	WP_004157107.1	ACP S-malonyltransferase	0.738584	0.411067	0.966362
astE CDS	forward	0.12	0.12	0.396879	0.361457	996.155	CDS	EAM_RS07815	EAM_1610	WP_004157347.1	succinylglutamate desuccinylase	0.753818	0.434891	0.912593
glucan biosynthesis protein CDS	forward	0.12	0.12	0.395852	0.350663	1898.57	CDS	EAM_RS11035	EAM_2276	WP_013036121.1	glucan biosynthesis protein	0.74993	0.424141	0.933304
ruvC CDS	reverse	0.1	0.1	0.395662	0.454156	712.572	CDS	EAM_RS09670	EAM_2005	WP_004157961.1	crossover junction endodeoxyribonuclease RuvC	0.794873	0.528603	0.748504
epd CDS	reverse	0.12	0.12	0.395072	0.371526	2321.43	CDS	EAM_RS19685	EAM_2813	WP_004155511.1	erythrose-4-phosphate dehydrogenase	0.753818	0.442104	0.893618
exbD CDS	reverse	0.12	0.12	0.394161	0.371039	374.66	CDS	EAM_RS14485	EAM_2955	WP_004155271.1	TonB system transport protein ExbD	0.753818	0.440635	0.894528
hypothetical protein CDS	forward	0	0	0.394135	0.27731	152.586	CDS	EAM_RS04485	EAM_0915	WP_004156145.1	hypothetical protein	NA	0.362795	1.08638
replication-associated recombination protein A CDS	forward	0.15	0.15	0.393917	0.27867	1557.26	CDS	EAM_RS06480	EAM_1331	WP_004156902.1	replication-associated recombination protein A	0.7098	0.363623	1.08331
hemB CDS	reverse	0.19	0.19	0.393827	0.174467	468.256	CDS	EAM_RS09850	EAM_2041	WP_004158065.1	porphobilinogen synthase	0.638872	0.290008	1.35799
thiP CDS	reverse	0.18	0.18	0.393742	0.190779	415.427	CDS	EAM_RS03320	EAM_0676	WP_004159741.1	thiamine/thiamine pyrophosphate ABC transporter permease ThiP	0.654341	0.300962	1.30828
pldA CDS	forward	0.12	0.12	0.393453	0.362249	639.029	CDS	EAM_RS01005	EAM_0190	WP_004154940.1	phospholipase A	0.753818	0.431849	0.911089
rpsS CDS	reverse	0.09	0.09	0.393251	0.472929	3167.46	CDS	EAM_RS15680	EAM_3194	WP_004160590.1	30S ribosomal protein S19	0.80818	0.547915	0.717722
yajL CDS	reverse	0.15	0.15	0.393091	0.272079	821.465	CDS	EAM_RS04790	EAM_0977	WP_004156277.1	protein deglycase YajL	0.704759	0.357912	1.09829
sspA CDS	reverse	0.12	0.12	0.391778	0.359193	3628.13	CDS	EAM_RS15265	EAM_3114	WP_004155068.1	stringent starvation protein A	0.753818	0.427284	0.916903
SPOR domain-containing protein CDS	reverse	0.13	0.13	0.390527	0.323974	3766.08	CDS	EAM_RS15905	EAM_3238	WP_004160690.1	SPOR domain-containing protein	0.733054	0.395941	0.986325
valine--tRNA ligase CDS	forward	0.13	0.13	0.388313	0.327341	3594.21	CDS	EAM_RS14925	EAM_3046	WP_004155159.1	valine--tRNA ligase	0.736382	0.396447	0.979484
leuS CDS	reverse	0.14	0.14	0.387393	0.300909	5148.46	CDS	EAM_RS05480	EAM_1131	WP_004156628.1	leucine--tRNA ligase	0.721849	0.374479	1.03449
trmH CDS	reverse	0.16	0.16	0.386623	0.238116	623.534	CDS	EAM_RS00235	EAM_0042	WP_004154764.1	tRNA (guanosine(18)-2'-O)-methyltransferase TrmH	0.699756	0.327727	1.17971
hypothetical protein CDS	forward	0.1	0.1	0.386404	0.43786	403.238	CDS	EAM_RS00570	EAM_0110	WP_004154842.1	hypothetical protein	0.787226	0.498065	0.775812
peroxiredoxin C CDS	reverse	0.09	0.09	0.386216	0.467286	10075.8	CDS	EAM_RS04680	EAM_0955	WP_004156242.1	peroxiredoxin C	0.807077	0.531318	0.726903
zapD CDS	reverse	0.15	0.15	0.385633	0.263653	1424.25	CDS	EAM_RS03560	EAM_0726	WP_004159677.1	cell division protein ZapD	0.703372	0.344993	1.1178
DUF1425 domain-containing protein CDS	forward	0.15	0.15	0.385011	0.254555	864.967	CDS	EAM_RS07150	EAM_1468	WP_004157138.1	DUF1425 domain-containing protein	0.703135	0.33792	1.13936
ABC transporter substrate-binding protein CDS	forward	0.15	0.15	0.383859	0.244122	1072.48	CDS	EAM_RS10130	EAM_2096	WP_004158167.1	ABC transporter substrate-binding protein	0.700994	0.329565	1.16475
pncA CDS	forward	0.15	0.15	0.38381	0.261331	400.986	CDS	EAM_RS09300	EAM_1928	WP_004157812.1	bifunctional nicotinamidase/pyrazinamidase	0.703372	0.341695	1.12325
flgD CDS	forward	0.12	0.12	0.383755	0.390579	455.865	CDS	EAM_RS07015	EAM_1441	WP_004157068.1	flagellar hook assembly protein FlgD	0.760279	0.446971	0.858568
kdsD CDS	forward	0.14	0.14	0.383547	0.320776	1526.27	CDS	EAM_RS15190	EAM_3099	WP_033477545.1	arabinose-5-phosphate isomerase KdsD	0.731862	0.386303	0.992865
icd CDS	forward	0.12	0.12	0.3832	0.358021	5386.31	CDS	EAM_RS07390	EAM_1520	WP_004157204.1	NADP-dependent isocitrate dehydrogenase	0.753818	0.41691	0.919143
ppiB CDS	reverse	0.12	0.12	0.382913	0.355811	3189.16	CDS	EAM_RS05190	EAM_1062	WP_004156470.1	peptidylprolyl isomerase B	0.753625	0.414688	0.923377
thiK CDS	forward	0.12	0.12	0.381572	0.387184	679.996	CDS	EAM_RS07160	EAM_1470	WP_004157141.1	thiamine kinase	0.759157	0.441259	0.864735
YicC family protein CDS	reverse	0.13	0.13	0.381515	0.333326	1636.89	CDS	EAM_RS00345	EAM_0064	WP_004154785.1	YicC family protein	0.738584	0.394357	0.967435
artP CDS	reverse	0.13	0.13	0.381438	0.332204	404.119	CDS	EAM_RS06390	EAM_1311	WP_004156869.1	arginine ABC transporter ATP-binding protein ArtP	0.738584	0.393363	0.969684
SMP-30/gluconolactonase/LRE family protein CDS	reverse	0.13	0.13	0.380138	0.342131	1300.22	CDS	EAM_RS11485	EAM_2366	WP_004158778.1	SMP-30/gluconolactonase/LRE family protein	0.743214	0.400161	0.949963
ABC transporter permease CDS	reverse	0.14	0.14	0.379897	0.298528	405.277	CDS	EAM_RS04500	EAM_0918	WP_004156151.1	ABC transporter permease	0.721849	0.365428	1.03959
N-acetylmuramoyl-L-alanine amidase CDS	forward	0.12	0.12	0.379616	0.356254	401.552	CDS	EAM_RS06405	EAM_1314	WP_004156876.1	N-acetylmuramoyl-L-alanine amidase	0.753625	0.411496	0.922527
cspE CDS	reverse	0.09	0.09	0.379543	0.498643	5177.58	CDS	EAM_RS09480	EAM_1967	WP_001062678.1	transcription antiterminator/RNA stability regulator CspE	0.817894	0.560934	0.676627
DUF2002 family protein CDS	reverse	0.12	0.12	0.379275	0.379085	356.498	CDS	EAM_RS12655	EAM_2592	WP_004159360.1	DUF2002 family protein	0.758288	0.431199	0.879583
trpA CDS	forward	0.12	0.12	0.37883	0.358021	597.149	CDS	EAM_RS09070	EAM_1882	WP_004157751.1	tryptophan synthase subunit alpha	0.753818	0.412156	0.919142
rodZ CDS	reverse	0.13	0.13	0.378808	0.339354	1469.88	CDS	EAM_RS12065	EAM_2476	WP_004159108.1	cytoskeleton protein RodZ	0.741568	0.396475	0.955442
speE CDS	reverse	0.15	0.15	0.378787	0.270217	656.988	CDS	EAM_RS03785	EAM_0775	WP_004159571.1	polyamine aminopropyltransferase	0.704759	0.343551	1.10256
pyridoxal-phosphate dependent enzyme CDS	reverse	0	0	0.377436	0.509971	175.266	CDS	EAM_RS19475	EAM_2063		pyridoxal-phosphate dependent enzyme	NA	0.572843	0.658883
alternative ribosome-rescue factor A CDS	reverse	0	0	0.376349	0.31287	171.388	CDS	EAM_RS15560	EAM_3169	WP_004160556.1	alternative ribosome-rescue factor A	NA	0.372912	1.00922
MdtA/MuxA family multidrug efflux RND transporter periplasmic adaptor subunit CDS	reverse	0.15	0.15	0.375982	0.270719	338.671	CDS	EAM_RS13500	EAM_2751	WP_013036203.1	MdtA/MuxA family multidrug efflux RND transporter periplasmic adaptor subunit	0.704759	0.341364	1.10141
hypothetical protein CDS	reverse	0.11	0.11	0.375705	0.404953	1009.75	CDS	EAM_RS07195	EAM_1476	WP_004157151.1	hypothetical protein	0.767716	0.451131	0.832807
ABC transporter permease CDS	forward	0.15	0.15	0.375001	0.281554	690.576	CDS	EAM_RS03825	EAM_0786	WP_004159553.1	ABC transporter permease	0.709994	0.348244	1.07684
DeoR/GlpR family transcriptional regulator CDS	reverse	0.16	0.16	0.374955	0.225246	755.922	CDS	EAM_RS16025	EAM_3262	WP_004160740.1	DeoR/GlpR family transcriptional regulator	0.684984	0.309191	1.2127
hpxU CDS	forward	0	0	0.374757	0.369818	143.019	CDS	EAM_RS04285	EAM_0871	WP_004156067.1	MurR/RpiR family transcriptional regulator HpxU	NA	0.417876	0.896815
nuoC CDS	reverse	0.12	0.12	0.374215	0.390436	7236.4	CDS	EAM_RS11110	EAM_2290	WP_004158607.1	NADH-quinone oxidoreductase subunit C/D	0.760279	0.435728	0.858827
trpB CDS	forward	0.15	0.15	0.37401	0.27416	753.919	CDS	EAM_RS09065	EAM_1881	WP_004157750.1	tryptophan synthase subunit beta	0.706652	0.34202	1.09353
lpxP CDS	forward	0.15	0.15	0.373651	0.241393	807.903	CDS	EAM_RS15440	EAM_3150	WP_004155025.1	kdo(2)-lipid IV(A) palmitoleoyltransferase	0.700994	0.318948	1.17151
helix-turn-helix domain-containing protein CDS	forward	0.12	0.12	0.373197	0.373472	1121.04	CDS	EAM_RS08520	EAM_1756	WP_004157581.1	helix-turn-helix domain-containing protein	0.755542	0.419327	0.889989
glnG CDS	reverse	0.15	0.15	0.372144	0.272064	2050.25	CDS	EAM_RS00170	EAM_0030	WP_004154749.1	nitrogen regulation protein NR(I)	0.704759	0.33883	1.09832
LysR family transcriptional regulator CDS	forward	0.11	0.11	0.372087	0.404778	1409.68	CDS	EAM_RS16450	EAM_3349	WP_004160989.1	LysR family transcriptional regulator	0.767716	0.44662	0.833119
csdE CDS	forward	0.15	0.15	0.371655	0.266927	305.003	CDS	EAM_RS13335	EAM_2722	WP_004155741.1	cysteine desulfurase sulfur acceptor subunit CsdE	0.703372	0.334774	1.11017
mannitol-1-phosphate 5-dehydrogenase CDS	forward	0.15	0.15	0.371482	0.260404	1200.16	CDS	EAM_RS16795	EAM_3417	WP_004161099.1	mannitol-1-phosphate 5-dehydrogenase	0.703372	0.330078	1.12544
sthA CDS	reverse	0.15	0.15	0.371216	0.283515	7572.25	CDS	EAM_RS00720	EAM_0143	WP_004154881.1	Si-specific NAD(P)(+) transhydrogenase	0.712964	0.346136	1.07246
DUF1460 domain-containing protein CDS	forward	0.08	0.08	0.370119	0.511874	873.184	CDS	EAM_RS08295	EAM_1707	WP_004157499.1	DUF1460 domain-containing protein	0.827663	0.564272	0.655923
ompC CDS	reverse	0.09	0.09	0.369313	0.491673	8459.48	CDS	EAM_RS06605	EAM_1357	WP_127133424.1	porin OmpC	0.813793	0.537065	0.68765
alpha/beta hydrolase CDS	forward	0.15	0.15	0.36799	0.281274	1132.33	CDS	EAM_RS10310	EAM_2131	WP_004158249.1	alpha/beta hydrolase	0.709944	0.341534	1.07746
serine protease CDS	forward	0.12	0.12	0.367734	0.359626	738.417	CDS	EAM_RS08720	EAM_1807	WP_004157647.1	serine protease	0.753818	0.401422	0.916079
type II toxin-antitoxin system Phd/YefM family antitoxin CDS	forward	0.12	0.12	0.367364	0.395452	775.623	CDS	EAM_RS08435	EAM_1737	WP_004157544.1	type II toxin-antitoxin system Phd/YefM family antitoxin	0.761621	0.432308	0.849773
rpsD CDS	reverse	0.11	0.11	0.366737	0.432586	11422.3	CDS	EAM_RS15585	EAM_3174	WP_004160561.1	30S ribosomal protein S4	0.781974	0.467315	0.784774
dsbA CDS	forward	0.15	0.15	0.366547	0.284105	1724.65	CDS	EAM_RS00145	EAM_0025	WP_004154743.1	thiol:disulfide interchange protein DsbA	0.713135	0.342201	1.07114
leuB CDS	reverse	0.14	0.14	0.366406	0.305561	680.014	CDS	EAM_RS03350	EAM_0682	WP_004159730.1	3-isopropylmalate dehydrogenase	0.7225	0.357616	1.02458
fkpA CDS	reverse	0.12	0.12	0.365995	0.395186	4545.48	CDS	EAM_RS15750	EAM_3208	WP_004160616.1	FKBP-type peptidyl-prolyl cis-trans isomerase	0.761621	0.430456	0.850249
tssJ CDS	forward	0.12	0.12	0.365991	0.392391	448.577	CDS	EAM_RS02805	EAM_0572	WP_004159922.1	type VI secretion system lipoprotein TssJ	0.760828	0.427914	0.85529
galT CDS	reverse	0.14	0.14	0.365301	0.295377	511.346	CDS	EAM_RS05855	EAM_1197	WP_004156701.1	galactose-1-phosphate uridylyltransferase	0.721849	0.349102	1.0464
alkene reductase CDS	reverse	0.18	0.18	0.365068	0.192211	1088.17	CDS	EAM_RS08100	EAM_1668	WP_004157432.1	alkene reductase	0.655773	0.279945	1.30407
DotU family type VI secretion system protein CDS	forward	0.13	0.13	0.365007	0.345543	803.633	CDS	EAM_RS02815	EAM_0574	WP_004159913.1	DotU family type VI secretion system protein	0.746832	0.38696	0.943269
suhB CDS	forward	0.15	0.15	0.364453	0.251207	737.972	CDS	EAM_RS12160	EAM_2495	WP_013036166.1	inositol-1-monophosphatase	0.703135	0.317627	1.14742
ispE CDS	reverse	0.15	0.15	0.363929	0.285215	465.076	CDS	EAM_RS07680	EAM_1583	WP_004157306.1	4-(cytidine 5'-diphospho)-2-C-methyl-D-erythritol kinase	0.713862	0.340541	1.06868
PTS lactose/cellobiose transporter subunit IIA CDS	forward	0.15	0.15	0.363138	0.25294	264.244	CDS	EAM_RS14370	EAM_2932	WP_004155301.1	PTS lactose/cellobiose transporter subunit IIA	0.703135	0.317639	1.14324
DUF2594 family protein CDS	reverse	0.11	0.11	0.362795	0.413174	1445.22	CDS	EAM_RS06830	EAM_1403	WP_004157024.1	DUF2594 family protein	0.771112	0.443341	0.818321
yejK CDS	reverse	0.12	0.12	0.362402	0.354629	1263.24	CDS	EAM_RS10850	EAM_2238	WP_004158489.1	nucleoid-associated protein YejK	0.751935	0.391512	0.925648
DUF1992 domain-containing protein CDS	reverse	0.12	0.12	0.361678	0.368766	325.552	CDS	EAM_RS15570	EAM_3171	WP_004160559.1	DUF1992 domain-containing protein	0.753818	0.402407	0.898786
rbsB CDS	forward	0.1	0.1	0.361554	0.447997	576.435	CDS	EAM_RS00085	EAM_0018	WP_004154732.1	ribose ABC transporter substrate-binding proteinRbsB	0.793615	0.476507	0.758759
csiE CDS	forward	0.12	0.12	0.361291	0.38239	841.877	CDS	EAM_RS12170	EAM_2496	WP_004159151.1	stationary phase inducible protein CsiE	0.758288	0.413612	0.873501
recR CDS	forward	0.12	0.12	0.360302	0.39698	2140.21	CDS	EAM_RS05020	EAM_1026	WP_004156377.1	recombination mediator RecR	0.762423	0.425373	0.847028
YcjX family protein CDS	reverse	0.14	0.14	0.36016	0.309492	921.375	CDS	EAM_RS08850	EAM_1836	WP_004157696.1	YcjX family protein	0.724509	0.354388	1.01629
cobB CDS	forward	0.13	0.13	0.360056	0.35006	1025.3	CDS	EAM_RS07335	EAM_1509	WP_004157192.1	NAD-dependent protein deacylase	0.749815	0.385304	0.934472
patatin-like phospholipase family protein CDS	forward	0.1	0.1	0.360041	0.441707	788.003	CDS	EAM_RS03015	EAM_0613	WP_004159830.1	patatin-like phospholipase family protein	0.791018	0.468003	0.769314
murJ CDS	forward	0.15	0.15	0.359641	0.263747	537.089	CDS	EAM_RS06985	EAM_1435	WP_004157062.1	murein biosynthesis integral membrane protein MurJ	0.703372	0.321804	1.11758
cmoB CDS	forward	0.15	0.15	0.359253	0.276822	555.904	CDS	EAM_RS09705	EAM_2012	WP_004157997.1	tRNA 5-methoxyuridine(34)/uridine 5-oxyacetic acid(34) synthase CmoB	0.708529	0.330352	1.08749
hypothetical protein CDS	reverse	0	0	0.358525	0.35122	113.612	CDS	EAM_RS09570		WP_004157905.1	hypothetical protein	NA	0.38459	0.932226
fre CDS	forward	0.12	0.12	0.357835	0.375213	1460.38	CDS	EAM_RS01110	EAM_0211	WP_004154965.1	NAD(P)H-flavin reductase	0.757359	0.403535	0.886751
hslO CDS	forward	0.12	0.12	0.357529	0.365764	3263.73	CDS	EAM_RS15965	EAM_3250	WP_004160708.1	Hsp33 family molecular chaperone HslO	0.753818	0.395306	0.904436
coaBC CDS	reverse	0.13	0.13	0.357275	0.333434	1910.97	CDS	EAM_RS00380	EAM_0071	WP_169799825.1	bifunctional phosphopantothenoylcysteine decarboxylase/phosphopantothenate--cysteine ligase CoaBC	0.738584	0.369384	0.967219
porin CDS	reverse	0.12	0.12	0.356856	0.36384	817.446	CDS	EAM_RS07790	EAM_1605	WP_164877356.1	porin	0.753818	0.392982	0.908073
YcbX family protein CDS	reverse	0.14	0.14	0.356263	0.318346	1080.97	CDS	EAM_RS06660	EAM_1368	WP_004156971.1	YcbX family protein	0.730254	0.357027	0.997862
cytochrome ubiquinol oxidase subunit I CDS	reverse	0.13	0.13	0.356193	0.323274	2077.02	CDS	EAM_RS05355	EAM_1099	WP_004156589.1	cytochrome ubiquinol oxidase subunit I	0.733054	0.360609	0.987753
fghA CDS	forward	0.15	0.15	0.355729	0.245506	1022.67	CDS	EAM_RS10725	EAM_2213	WP_004158421.1	S-formylglutathione hydrolase	0.700994	0.306311	1.16133
hypothetical protein CDS	forward	0.14	0.14	0.355711	0.309859	454.08	CDS	EAM_RS10060	EAM_2083	WP_004158135.1	hypothetical protein	0.724509	0.350276	1.01552
ldtD CDS	forward	0.11	0.11	0.355686	0.431767	3716.57	CDS	EAM_RS06585	EAM_1353	WP_004156940.1	L,D-transpeptidase	0.781974	0.452429	0.786171
fldA CDS	reverse	0.11	0.11	0.355448	0.41722	1229.38	CDS	EAM_RS05615	EAM_1152	WP_004156654.1	flavodoxin FldA	0.771912	0.438146	0.811254
flavin reductase family protein CDS	reverse	0.18	0.18	0.354725	0.209839	471.54	CDS	EAM_RS06165	EAM_1261	WP_004156801.1	flavin reductase family protein	0.66673	0.282873	1.25401
methyltransferase domain-containing protein CDS	forward	0.14	0.14	0.354675	0.317525	577.156	CDS	EAM_RS04200	EAM_0855	WP_004156042.1	methyltransferase domain-containing protein	0.730254	0.354832	0.999557
thrS CDS	forward	0.13	0.13	0.35462	0.331018	5748.72	CDS	EAM_RS07890	EAM_1627	WP_004157371.1	threonine--tRNA ligase	0.738584	0.364811	0.972066
YijD family membrane protein CDS	forward	0.12	0.12	0.354473	0.368794	803.593	CDS	EAM_RS00730	EAM_0145	WP_004154883.1	YijD family membrane protein	0.753818	0.394414	0.898734
LysE family translocator CDS	reverse	0.13	0.13	0.353793	0.339423	521.723	CDS	EAM_RS03250	EAM_0662	WP_004159757.1	LysE family translocator	0.741568	0.370345	0.955305
mscL CDS	forward	0.11	0.11	0.353571	0.409035	1281.81	CDS	EAM_RS15545	EAM_3166	WP_004160553.1	large-conductance mechanosensitive channel protein MscL	0.769341	0.428264	0.825592
artJ CDS	reverse	0.14	0.14	0.353267	0.307487	978.354	CDS	EAM_RS06385	EAM_1310	WP_004156867.1	arginine ABC transporter substrate-binding protein	0.724509	0.346167	1.02051
dnaG CDS	forward	0.13	0.13	0.353053	0.346987	2027.58	CDS	EAM_RS14720	EAM_3004	WP_004155206.1	DNA primase	0.748515	0.375408	0.94045
protease inhibitor Inh/omp19 family protein CDS	reverse	0.12	0.12	0.351878	0.40222	401.875	CDS	EAM_RS16540	EAM_3367	WP_004161030.1	protease inhibitor Inh/omp19 family protein	0.766629	0.420071	0.837663
lspA CDS	forward	0.11	0.11	0.351672	0.433029	492.741	CDS	EAM_RS03220	EAM_0656	WP_004159765.1	signal peptidase II	0.781974	0.44855	0.784019
M48 family metallopeptidase CDS	forward	0.12	0.12	0.351394	0.397648	912.762	CDS	EAM_RS13815	EAM_2815	WP_004155499.1	M48 family metallopeptidase	0.762625	0.415443	0.845829
LpxL/LpxP family Kdo(2)-lipid IV(A) lauroyl/palmitoleoyl acyltransferasee CDS	reverse	0.12	0.12	0.351224	0.385061	954.88	CDS	EAM_RS06925	EAM_1421	WP_004157046.1	LpxL/LpxP family Kdo(2)-lipid IV(A) lauroyl/palmitoleoyl acyltransferasee	0.758288	0.404352	0.868608
lpxM CDS	reverse	0.11	0.11	0.349966	0.404142	797.284	CDS	EAM_RS09635	EAM_1998	WP_004157949.1	lauroyl-Kdo(2)-lipid IV(A) myristoyltransferase	0.767716	0.4195	0.834247
GNAT family N-acetyltransferase CDS	reverse	0.13	0.13	0.34933	0.324458	772.83	CDS	EAM_RS11825	EAM_2428	WP_004159006.1	GNAT family N-acetyltransferase	0.733054	0.354529	0.985337
flgA CDS	reverse	0.09	0.09	0.348852	0.491567	306.998	CDS	EAM_RS07000	EAM_1438	WP_004157065.1	flagellar basal body P-ring formation protein FlgA	0.813793	0.507187	0.687818
sltY CDS	forward	0.11	0.11	0.348327	0.432814	1871.35	CDS	EAM_RS03110	EAM_0633	WP_004159798.1	murein transglycosylase	0.781974	0.444077	0.784385
leuA CDS	reverse	0.15	0.15	0.348277	0.242212	1076.9	CDS	EAM_RS03355	EAM_0683	WP_013035863.1	2-isopropylmalate synthase	0.700994	0.297806	1.16948
hypothetical protein CDS	reverse	0.12	0.12	0.348067	0.354604	277.691	CDS	EAM_RS09575		WP_004157906.1	hypothetical protein	0.751935	0.376005	0.925697
glycosyltransferase family 4 protein CDS	reverse	0.14	0.14	0.347193	0.308459	675.595	CDS	EAM_RS00430	EAM_0081	WP_004154806.1	glycosyltransferase family 4 protein	0.724509	0.3409	1.01846
yigB CDS	forward	0.12	0.12	0.347181	0.363278	361.055	CDS	EAM_RS00985	EAM_0186	WP_004154935.1	5-amino-6-(5-phospho-D-ribitylamino)uracil phosphatase YigB	0.753818	0.38188	0.909136
yraP CDS	reverse	0.09	0.09	0.347018	0.467932	2266	CDS	EAM_RS02455	EAM_0478	WP_004160068.1	divisome-associated lipoprotein YraP	0.807077	0.478086	0.725848
DUF484 domain-containing protein CDS	forward	0.11	0.11	0.3469	0.404284	538.978	CDS	EAM_RS00975	EAM_0184	WP_004154933.1	DUF484 domain-containing protein	0.767716	0.41595	0.833995
YjaG family protein CDS	forward	0.13	0.13	0.346491	0.330991	688.644	CDS	EAM_RS01320	EAM_0245	WP_004155015.1	YjaG family protein	0.738584	0.356428	0.97212
cupin domain-containing protein CDS	reverse	0.14	0.14	0.345995	0.304633	634.442	CDS	EAM_RS02100	EAM_0410	WP_013035800.1	cupin domain-containing protein	0.722305	0.337047	1.02655
sbcB CDS	forward	0.18	0.18	0.345904	0.206479	1229.53	CDS	EAM_RS10340	EAM_2136	WP_004158266.1	exodeoxyribonuclease I	0.665559	0.273808	1.26331
hypothetical protein CDS	reverse	0	0	0.345683	0.417329	93.4921	CDS	EAM_RS19430		WP_024015169.1	hypothetical protein	NA	0.426209	0.811065
rpsL CDS	reverse	0.07	0.07	0.345368	0.55117	3219.49	CDS	EAM_RS15725	EAM_3203	WP_003852912.1	30S ribosomal protein S12	0.844859	0.579468	0.596008
acetolactate synthase 2 catalytic subunit CDS	forward	0.12	0.12	0.345333	0.38198	891.152	CDS	EAM_RS00790	EAM_0151	WP_013035760.1	acetolactate synthase 2 catalytic subunit	0.758288	0.395003	0.874253
dapF CDS	forward	0.14	0.14	0.345085	0.305214	909.9	CDS	EAM_RS00970	EAM_0183	WP_004154932.1	diaminopimelate epimerase	0.722305	0.336565	1.02532
tusD CDS	reverse	0.12	0.12	0.344979	0.39376	776.77	CDS	EAM_RS15740	EAM_3206	WP_004160608.1	sulfurtransferase complex subunit TusD	0.760828	0.404516	0.852819
rpsA CDS	forward	0.09	0.09	0.344959	0.493462	21318.9	CDS	EAM_RS06525	EAM_1340	WP_004156920.1	30S ribosomal protein S1	0.815766	0.503727	0.684812
class II glutamine amidotransferase CDS	forward	0.15	0.15	0.34439	0.280264	845.469	CDS	EAM_RS04385	EAM_0892	WP_004156100.1	class II glutamine amidotransferase	0.70989	0.318961	1.07973
flgG CDS	forward	0.11	0.11	0.343632	0.415387	473.862	CDS	EAM_RS07030	EAM_1444	WP_004157072.1	flagellar basal-body rod protein FlgG	0.771529	0.421919	0.81445
leuC CDS	reverse	0.12	0.12	0.343254	0.3518	1354.3	CDS	EAM_RS03345	EAM_0681	WP_004159731.1	3-isopropylmalate dehydratase large subunit	0.750552	0.368653	0.931103
dbpA CDS	reverse	0.15	0.15	0.343122	0.244398	1277.04	CDS	EAM_RS08775	EAM_1819	WP_004157661.1	ATP-dependent RNA helicase DbpA	0.700994	0.294762	1.16406
kdsC CDS	forward	0.1	0.1	0.343098	0.452859	1316.55	CDS	EAM_RS15195	EAM_3100	WP_004155090.1	3-deoxy-manno-octulosonate-8-phosphatase KdsC	0.794873	0.457064	0.750657
yhjQ CDS	reverse	0.08	0.08	0.34269	0.530175	1249.69	CDS	EAM_RS16655	EAM_3388	WP_004161059.1	cellulose synthase operon protein YhjQ	0.836881	0.545911	0.627739
DTW domain-containing protein CDS	forward	0.11	0.11	0.342442	0.408961	432.482	CDS	EAM_RS12725	EAM_2608	WP_004159389.1	DTW domain-containing protein	0.769341	0.414717	0.825724
murC CDS	forward	0.09	0.09	0.341864	0.477744	1397.05	CDS	EAM_RS03425	EAM_0699	WP_004159712.1	UDP-N-acetylmuramate--L-alanine ligase	0.808231	0.481543	0.709936
rfaF CDS	reverse	0.12	0.12	0.34059	0.382074	1093.78	CDS	EAM_RS00470	EAM_0089	WP_004154816.1	ADP-heptose--LPS heptosyltransferase RfaF	0.758288	0.389655	0.874081
trmD CDS	reverse	0.09	0.09	0.340194	0.489815	5189.17	CDS	EAM_RS12845	EAM_2627	WP_004155937.1	tRNA (guanosine(37)-N1)-methyltransferase TrmD	0.812688	0.492604	0.690603
LysR family transcriptional regulator CDS	reverse	0.11	0.11	0.33808	0.410302	800.45	CDS	EAM_RS10750	EAM_2218	WP_004158432.1	LysR family transcriptional regulator	0.769954	0.410609	0.823363
rpmH CDS	forward	0.08	0.08	0.337939	0.521418	1195.35	CDS	EAM_RS16980	EAM_3454	WP_003023858.1	50S ribosomal protein L34	0.831772	0.527074	0.641161
proW CDS	forward	0.12	0.12	0.337773	0.38284	360.729	CDS	EAM_RS12685	EAM_2599	WP_004159377.1	glycine betaine/L-proline ABC transporter permease ProW	0.758288	0.387055	0.872675
hypothetical protein CDS	reverse	0	0	0.3377	0.426642	129.033	CDS	EAM_RS10175		WP_004158203.1	hypothetical protein	NA	0.424805	0.794951
gshB CDS	forward	0.12	0.12	0.336667	0.398969	2057.72	CDS	EAM_RS13890	EAM_2831	WP_004155464.1	glutathione synthase	0.763225	0.399149	0.843463
gpmB CDS	forward	0.11	0.11	0.336588	0.426422	870.797	CDS	EAM_RS03125	EAM_0636	WP_004159795.1	2,3-diphosphoglycerate-dependent phosphoglycerate mutase GpmB	0.777077	0.423207	0.795328
amyA CDS	forward	0.11	0.11	0.336258	0.413651	1092.93	CDS	EAM_RS10010	EAM_2071	WP_004158121.1	alpha-amylase	0.771112	0.411332	0.817486
acpP CDS	forward	0.07	0.07	0.335271	0.549809	4239.69	CDS	EAM_RS07105	EAM_1459	WP_004157115.1	acyl carrier protein	0.844692	0.560611	0.598047
nfo CDS	forward	0.13	0.13	0.334173	0.325809	293.692	CDS	EAM_RS10760	EAM_2220	WP_004158435.1	deoxyribonuclease IV	0.734752	0.340094	0.98259
yhjD CDS	reverse	0.11	0.11	0.333629	0.42283	1176.35	CDS	EAM_RS00555	EAM_0106	WP_004154837.1	inner membrane protein YhjD	0.774515	0.416245	0.801522
argR CDS	forward	0.13	0.13	0.333385	0.32402	372.797	CDS	EAM_RS15305	EAM_3122	WP_004155060.1	transcriptional regulator ArgR	0.733054	0.33804	0.986232
alpha,alpha-trehalase CDS	forward	0.12	0.12	0.332753	0.396237	3311.99	CDS	EAM_RS01795	EAM_0349	WP_004160338.1	alpha,alpha-trehalase	0.762423	0.39223	0.848362
panC CDS	reverse	0.15	0.15	0.331812	0.265178	605.297	CDS	EAM_RS03835	EAM_0788	WP_013035884.1	pantoate--beta-alanine ligase	0.703372	0.297793	1.11424
purN CDS	forward	0.15	0.15	0.33103	0.265715	406.685	CDS	EAM_RS11895	EAM_2442	WP_004159039.1	phosphoribosylglycinamide formyltransferase	0.703372	0.297425	1.11299
dps CDS	reverse	0.09	0.09	0.330849	0.47624	18260.7	CDS	EAM_RS06220	EAM_1272	WP_033477087.1	DNA starvation/stationary phase protection protein Dps	0.80818	0.464438	0.712363
thiQ CDS	reverse	0.13	0.13	0.330652	0.330964	296.633	CDS	EAM_RS03315	EAM_0675	WP_004159742.1	thiamine ABC transporter ATP-binding protein ThiQ	0.738584	0.340116	0.972175
type II toxin-antitoxin system death-on-curing family toxin CDS	forward	0.1	0.1	0.330513	0.459633	949.375	CDS	EAM_RS08440	EAM_1738	WP_004157545.1	type II toxin-antitoxin system death-on-curing family toxin	0.799848	0.44697	0.739452
fis CDS	forward	0.09	0.09	0.329261	0.486682	765.822	CDS	EAM_RS15430	EAM_3147	WP_000462905.1	DNA-binding transcriptional regulator Fis	0.811929	0.473351	0.695596
rfaQ CDS	reverse	0.15	0.15	0.329244	0.280473	841.206	CDS	EAM_RS00435	EAM_0082	WP_004154807.1	putative lipopolysaccharide heptosyltransferase III	0.70989	0.305066	1.07926
vsr CDS	reverse	0.1	0.1	0.329008	0.454649	565.791	CDS	EAM_RS10040	EAM_2079	WP_004158131.1	DNA mismatch endonuclease Vsr	0.794873	0.440033	0.747688
lpxC CDS	forward	0.08	0.08	0.328018	0.507269	20195.4	CDS	EAM_RS03450	EAM_0704	WP_004163035.1	UDP-3-O-acyl-N-acetylglucosamine deacetylase	0.825106	0.494677	0.663095
fieF CDS	forward	0.12	0.12	0.327265	0.378822	545.184	CDS	EAM_RS00535	EAM_0102	WP_004161665.1	CDF family cation-efflux transporter FieF	0.758288	0.371864	0.880068
pyrI CDS	forward	0.12	0.12	0.3267	0.390501	705.648	CDS	EAM_RS14970	EAM_3055	WP_004155149.1	aspartate carbamoyltransferase regulatory subunit	0.760279	0.380455	0.858708
rbfA CDS	reverse	0.13	0.13	0.326563	0.32615	733.789	CDS	EAM_RS15045	EAM_3070	WP_004155129.1	30S ribosome-binding factor RbfA	0.734913	0.332583	0.981899
bioD CDS	forward	0.09	0.09	0.326178	0.484778	4823.71	CDS	EAM_RS08315	EAM_1711	WP_004157511.1	dethiobiotin synthase	0.810735	0.466877	0.698638
hldE CDS	reverse	0.1	0.1	0.326168	0.440208	1967.51	CDS	EAM_RS14670	EAM_2994	WP_004155219.1	bifunctional D-glycero-beta-D-manno-heptose-7-phosphate kinase/D-glycero-beta-D-manno-heptose 1-phosphate adenylyltransferase HldE	0.78944	0.422584	0.771842
hypothetical protein CDS	reverse	0.13	0.13	0.326159	0.333085	425.666	CDS	EAM_RS08820	EAM_1829	WP_004157687.1	hypothetical protein	0.738584	0.33697	0.967918
hypothetical protein CDS	reverse	0.14	0.14	0.325351	0.317249	512.762	CDS	EAM_RS12650	EAM_2591	WP_024015318.1	hypothetical protein	0.730254	0.325309	1.00013
pitA CDS	forward	0.13	0.13	0.323664	0.322676	2110.37	CDS	EAM_RS16335	EAM_3323	WP_013036294.1	inorganic phosphate transporter PitA	0.733054	0.327272	0.988975
pqqD CDS	forward	0.1	0.1	0.323448	0.453974	269.026	CDS	EAM_RS02605	EAM_0515	WP_004159996.1	pyrroloquinoline quinone biosynthesis peptide chaperone PqqD	0.794873	0.431952	0.748807
cho CDS	reverse	0.09	0.09	0.322436	0.489544	636.024	CDS	EAM_RS07825	EAM_1613	WP_004157355.1	excinuclease Cho	0.812688	0.466599	0.691034
trpCF CDS	forward	0.11	0.11	0.321363	0.430525	485.149	CDS	EAM_RS09060	EAM_1880	WP_004157749.1	bifunctional indole-3-glycerol-phosphate synthase TrpC/phosphoribosylanthranilate isomerase TrpF	0.781511	0.407669	0.788294
csdA CDS	forward	0.13	0.13	0.3204	0.323729	781.677	CDS	EAM_RS13330	EAM_2721	WP_004155742.1	cysteine desulfurase CsdA	0.733054	0.324678	0.986825
MFS transporter CDS	forward	0.1	0.1	0.318789	0.452927	929.653	CDS	EAM_RS16915	EAM_3440	WP_004161146.1	MFS transporter	0.794873	0.424743	0.750545
primosomal replication protein CDS	reverse	0.12	0.12	0.318757	0.384625	257.391	CDS	EAM_RS04995	EAM_1021	WP_004156369.1	primosomal replication protein	0.758288	0.366637	0.869406
sgrR CDS	reverse	0.13	0.13	0.318195	0.325649	552.429	CDS	EAM_RS03330	EAM_0678	WP_004159738.1	HTH-type transcriptional regulator SgrR	0.734752	0.323726	0.982916
rpoB CDS	forward	0.08	0.08	0.317991	0.510466	23348.7	CDS	EAM_RS01235	EAM_0228	WP_004154990.1	DNA-directed RNA polymerase subunit beta	0.827663	0.483186	0.658113
adk CDS	forward	0.12	0.12	0.317656	0.379478	1977.89	CDS	EAM_RS05055	EAM_1033	WP_004156392.1	adenylate kinase	0.758288	0.361441	0.878859
ybaK CDS	reverse	0.09	0.09	0.317129	0.47362	423.353	CDS	EAM_RS05100	EAM_1042	WP_004156439.1	Cys-tRNA(Pro)/Cys-tRNA(Cys) deacylase YbaK	0.80818	0.442547	0.716601
tpx CDS	forward	0.09	0.09	0.316959	0.484003	1940.65	CDS	EAM_RS08835	EAM_1833	WP_004157693.1	thiol peroxidase	0.81043	0.452877	0.699879
pepP CDS	reverse	0.11	0.11	0.316915	0.424552	2000.13	CDS	EAM_RS13710	EAM_2794	WP_004155561.1	Xaa-Pro aminopeptidase	0.775883	0.396863	0.798549
flhC CDS	reverse	0.09	0.09	0.316725	0.495692	1702.61	CDS	EAM_RS09805	EAM_2033	WP_004158052.1	flagellar transcriptional regulator FlhC	0.817187	0.464895	0.681283
thrA CDS	forward	0.1	0.1	0.316616	0.448154	1190.1	CDS	EAM_RS03150	EAM_0642	WP_013035856.1	bifunctional aspartate kinase/homoserine dehydrogenase I	0.793615	0.417427	0.758496
plsY CDS	forward	0.12	0.12	0.316088	0.379118	980.453	CDS	EAM_RS14705	EAM_3001	WP_013034826.1	glycerol-3-phosphate 1-O-acyltransferase PlsY	0.758288	0.359386	0.879523
tkt CDS	forward	0.09	0.09	0.315545	0.48614	7381.25	CDS	EAM_RS11730	EAM_2408	WP_004158947.1	transketolase	0.811929	0.45307	0.696461
HD domain-containing protein CDS	forward	0.12	0.12	0.315407	0.370932	292.598	CDS	EAM_RS13675	EAM_2787	WP_004155587.1	HD domain-containing protein	0.753818	0.352517	0.894728
crl CDS	forward	0.08	0.08	0.314818	0.512175	1983.83	CDS	EAM_RS04415	EAM_0898	WP_004156109.1	sigma factor-binding protein Crl	0.827663	0.480304	0.655455
YIP1 family protein CDS	forward	0.06	0.06	0.314399	0.587632	5764.35	CDS	EAM_RS06020	EAM_1231	WP_004156767.1	YIP1 family protein	0.864668	0.579783	0.542271
ispA CDS	reverse	0.13	0.13	0.314258	0.332768	1130.02	CDS	EAM_RS04775	EAM_0974	WP_004156272.1	(2E,6E)-farnesyl diphosphate synthase	0.738584	0.324461	0.968553
cysZ CDS	forward	0.1	0.1	0.313442	0.444645	767.968	CDS	EAM_RS11630	EAM_2389	WP_004158909.1	sulfate transporter CysZ	0.792641	0.410065	0.764373
thrC CDS	forward	0.09	0.09	0.313072	0.481554	1769.83	CDS	EAM_RS03160	EAM_0644	WP_004159784.1	threonine synthase	0.808809	0.444827	0.703806
trmJ CDS	reverse	0.11	0.11	0.313052	0.410447	665.758	CDS	EAM_RS12155	EAM_2494	WP_004159142.1	tRNA (cytosine(32)/uridine(32)-2'-O)-methyltransferase TrmJ	0.769954	0.38033	0.823107
insulinase family protein CDS	reverse	0.13	0.13	0.312685	0.342628	2010.73	CDS	EAM_RS16610	EAM_3379	WP_004161051.1	insulinase family protein	0.743214	0.329494	0.948985
DeoR/GlpR family DNA-binding transcription regulator CDS	forward	0.12	0.12	0.312389	0.391317	621.686	CDS	EAM_RS16850	EAM_3429	WP_004161114.1	DeoR/GlpR family DNA-binding transcription regulator	0.760828	0.364417	0.857231
carbon-nitrogen hydrolase family protein CDS	forward	0.1	0.1	0.312232	0.442798	523.009	CDS	EAM_RS16720	EAM_3403	WP_004161074.1	carbon-nitrogen hydrolase family protein	0.791415	0.406829	0.767477
htpX CDS	reverse	0.12	0.12	0.311072	0.389951	3369.36	CDS	EAM_RS09500	EAM_1972	WP_004157887.1	protease HtpX	0.760279	0.361835	0.859707
malQ CDS	reverse	0.11	0.11	0.31081	0.43274	964.461	CDS	EAM_RS16015	EAM_3260	WP_004160735.1	4-alpha-glucanotransferase	0.781974	0.396183	0.784512
bamD CDS	forward	0.1	0.1	0.310606	0.436531	2427.19	CDS	EAM_RS12790	EAM_2616	WP_004155961.1	outer membrane protein assembly factor BamD	0.785354	0.399204	0.778064
membrane protein CDS	forward	0.12	0.12	0.310282	0.361972	1038.81	CDS	EAM_RS01680	EAM_0324	WP_004160394.1	membrane protein	0.753818	0.340366	0.911614
tkt CDS	reverse	0	0	0.31017	NA	6003.56	CDS	EAM_RS13810	EAM_2814	WP_004155508.1	transketolase	NA	0.565136	0.548841
glnB CDS	reverse	0.09	0.09	0.309894	0.47219	523.147	CDS	EAM_RS12180	EAM_2498	WP_004159160.1	nitrogen regulatory protein P-II	0.80818	0.431055	0.71892
hypothetical protein CDS	forward	0.11	0.11	0.309735	0.431795	201.954	CDS	EAM_RS12310		WP_004159204.1	hypothetical protein	0.781974	0.394003	0.786123
MetQ/NlpA family lipoprotein CDS	reverse	0.11	0.11	0.309559	0.41264	2195.87	CDS	EAM_RS04130	EAM_0847	WP_004159403.1	MetQ/NlpA family lipoprotein	0.770944	0.377853	0.819257
fabF CDS	forward	0.08	0.08	0.308935	0.52378	2983.57	CDS	EAM_RS07110	EAM_1460	WP_004157118.1	beta-ketoacyl-ACP synthase II	0.833872	0.484582	0.63753
mukF CDS	forward	0.12	0.12	0.308443	0.396583	1076.61	CDS	EAM_RS06570	EAM_1350	WP_004156937.1	chromosome partition protein MukF	0.762423	0.363842	0.84774
oxidative stress defense protein CDS	reverse	0.14	0.14	0.308342	0.317697	2498.72	CDS	EAM_RS13745	EAM_2801	WP_033477537.1	oxidative stress defense protein	0.730254	0.308588	0.999203
electron transport complex subunit E CDS	reverse	0.12	0.12	0.308274	0.392346	1223.48	CDS	EAM_RS08205	EAM_1689	WP_004157464.1	electron transport complex subunit E	0.760828	0.360399	0.85537
glrR CDS	reverse	0.12	0.12	0.30814	0.377017	986.06	CDS	EAM_RS12185	EAM_2499	WP_004159164.1	two-component system response regulator GlrR	0.758288	0.348808	0.883406
sdhE CDS	reverse	0.13	0.13	0.307962	0.349836	240.839	CDS	EAM_RS13660	EAM_2784	WP_004155593.1	FAD assembly factor SdhE	0.749815	0.329404	0.934907
hypothetical protein CDS	reverse	0	0	0.30745	0.466253	132.771	CDS	EAM_RS10180		WP_004158204.1	hypothetical protein	NA	0.42198	0.728589
pdxH CDS	forward	0.08	0.08	0.306466	0.518114	1384.73	CDS	EAM_RS08160	EAM_1680	WP_004157448.1	pyridoxamine 5'-phosphate oxidase	0.830357	0.474219	0.646255
indolepyruvate decarboxylase CDS	reverse	0.09	0.09	0.306445	0.486664	855.805	CDS	EAM_RS11530	EAM_2375	WP_004158798.1	indolepyruvate decarboxylase	0.811929	0.440533	0.695625
2Fe-2S ferredoxin-like protein CDS	forward	0.12	0.12	0.304406	0.400205	430.335	CDS	EAM_RS10990	EAM_2268	WP_004158558.1	2Fe-2S ferredoxin-like protein	0.764308	0.361848	0.841255
hypothetical protein CDS	reverse	0.12	0.12	0.302421	0.370958	454.434	CDS	EAM_RS02405	EAM_0468	WP_013035809.1	hypothetical protein	0.753818	0.338021	0.894681
YdiU family protein CDS	forward	0.14	0.14	0.301789	0.320194	1188.17	CDS	EAM_RS07945	EAM_1638	WP_004157390.1	YdiU family protein	0.731862	0.303593	0.994058
cation:proton antiporter CDS	forward	0.13	0.13	0.301719	0.339246	739.901	CDS	EAM_RS09860	EAM_2043	WP_004158068.1	cation:proton antiporter	0.741568	0.31572	0.955656
yhcN CDS	forward	0.1	0.1	0.301184	0.446163	643.084	CDS	EAM_RS15315	EAM_3124	WP_004155057.1	peroxide/acid stress response protein YhcN	0.793615	0.395344	0.761827
lpdA CDS	forward	0.07	0.07	0.300797	0.541332	7125.57	CDS	EAM_RS03655	EAM_0749	WP_004159645.1	dihydrolipoyl dehydrogenase	0.843169	0.492465	0.6108
rimJ CDS	forward	0.13	0.13	0.299437	0.348326	521.454	CDS	EAM_RS06975	EAM_1433	WP_004157059.1	ribosomal protein S5-alanine N-acetyltransferase	0.749629	0.319283	0.937841
DedA family protein CDS	reverse	0.12	0.12	0.299422	0.360785	329.25	CDS	EAM_RS06010	EAM_1230	WP_004156765.1	DedA family protein	0.753818	0.327641	0.913871
oxidoreductase CDS	forward	0.14	0.14	0.299315	0.296742	1503.58	CDS	EAM_RS08270	EAM_1702	WP_004157489.1	oxidoreductase	0.721849	0.286852	1.04345
OmpA family lipoprotein CDS	forward	0.12	0.12	0.298967	0.385472	485.08	CDS	EAM_RS16880	EAM_3434	WP_004161126.1	OmpA family lipoprotein	0.758288	0.344489	0.867858
ATP-dependent Clp protease proteolytic subunit CDS	reverse	0.09	0.09	0.298349	0.47708	2015.37	CDS	EAM_RS04865	EAM_0992	WP_004156303.1	ATP-dependent Clp protease proteolytic subunit	0.808231	0.419614	0.711007
ispB CDS	forward	0.11	0.11	0.298235	0.435886	1138.69	CDS	EAM_RS15140	EAM_3089	WP_004155105.1	octaprenyl diphosphate synthase	0.784709	0.382765	0.77916
truA CDS	reverse	0.12	0.12	0.29731	0.381452	435.421	CDS	EAM_RS11270	EAM_2326	WP_004158689.1	tRNA pseudouridine(38-40) synthase TruA	0.758288	0.339696	0.875224
ligA CDS	reverse	0.1	0.1	0.297215	0.459544	1122.65	CDS	EAM_RS11620	EAM_2387	WP_004162790.1	NAD-dependent DNA ligase LigA	0.799848	0.40186	0.739597
kdpF CDS	reverse	0	0	0.297208	0.50587	51.1185	CDS	EAM_RS16505	EAM_3360	WP_004163493.1	K(+)-transporting ATPase subunit F	NA	0.44674	0.665282
srmB CDS	forward	0.11	0.11	0.296697	0.405053	1867.94	CDS	EAM_RS12320	EAM_2525	WP_004159206.1	ATP-dependent RNA helicase SrmB	0.767716	0.356337	0.83263
hypothetical protein CDS	reverse	0.09	0.09	0.296341	0.501199	403.147	CDS	EAM_RS08465	EAM_1745	WP_004157569.1	hypothetical protein	0.82067	0.440588	0.672604
peroxiredoxin CDS	forward	0.11	0.11	0.296195	0.425126	870.664	CDS	EAM_RS13905	EAM_2834	WP_004155460.1	peroxiredoxin	0.776081	0.371376	0.797561
ftsX CDS	reverse	0.12	0.12	0.295925	0.362526	1135.29	CDS	EAM_RS16180	EAM_3293	WP_004160809.1	permease-like cell division protein FtsX	0.753818	0.324991	0.910563
hypothetical protein CDS	reverse	0.08	0.08	0.295704	0.515226	455.003	CDS	EAM_RS05290	EAM_1086	WP_004156568.1	hypothetical protein	0.828183	0.454424	0.650721
RcnB family protein CDS	forward	0.06	0.06	0.29506	0.58669	1174.29	CDS	EAM_RS05250	EAM_1077	WP_004156510.1	RcnB family protein	0.864668	0.54275	0.54364
fabG CDS	forward	0.07	0.07	0.294572	0.548326	3711.24	CDS	EAM_RS07100	EAM_1458	WP_004157108.1	3-oxoacyl-ACP reductase FabG	0.844601	0.490733	0.600271
diacylglycerol kinase CDS	forward	0.12	0.12	0.294083	0.378531	207.172	CDS	EAM_RS01435	EAM_0263	WP_004160499.1	diacylglycerol kinase	0.758288	0.333956	0.880606
hypothetical protein CDS	reverse	0.11	0.11	0.293718	0.435805	222.002	CDS	EAM_RS04460	EAM_0909	WP_004156136.1	hypothetical protein	0.784709	0.376902	0.779297
hisH CDS	forward	0.09	0.09	0.293683	0.475464	363.152	CDS	EAM_RS10375	EAM_2145	WP_004158284.1	imidazole glycerol phosphate synthase subunit HisH	0.80818	0.411541	0.713617
secA CDS	forward	0.09	0.09	0.293639	0.480263	4343.39	CDS	EAM_RS03465	EAM_0707	WP_004159703.1	preprotein translocase subunit SecA	0.808231	0.415991	0.705879
nfsA CDS	forward	0.12	0.12	0.293208	0.36733	886.465	CDS	EAM_RS06335	EAM_1299	WP_004156854.1	oxygen-insensitive NADPH nitroreductase	0.753818	0.325249	0.901487
YceK/YidQ family lipoprotein CDS	forward	0.12	0.12	0.293147	0.352651	1092.86	CDS	EAM_RS16945	EAM_3447	WP_004161163.1	YceK/YidQ family lipoprotein	0.750655	0.315395	0.929459
FAD-dependent oxidoreductase CDS	reverse	0.13	0.13	0.292649	0.33494	556.382	CDS	EAM_RS06080	EAM_1244	WP_004156781.1	FAD-dependent oxidoreductase	0.73887	0.303511	0.964212
inorganic triphosphatase CDS	reverse	0.09	0.09	0.292504	0.474411	856.225	CDS	EAM_RS14680	EAM_2996	WP_004161784.1	inorganic triphosphatase	0.80818	0.408914	0.71532
spoT CDS	reverse	0.13	0.13	0.292305	0.34223	1860.92	CDS	EAM_RS00240	EAM_0043	WP_004154765.1	bifunctional GTP diphosphokinase/guanosine-3',5'-bis pyrophosphate 3'-pyrophosphohydrolase	0.743214	0.307765	0.949767
moaC CDS	forward	0.13	0.13	0.291675	0.340687	251.819	CDS	EAM_RS05960	EAM_1220	WP_004156747.1	cyclic pyranopterin monophosphate synthase MoaC	0.743145	0.306121	0.952808
yrbN CDS	reverse	0.1	0.1	0.291618	0.44767	281.337	CDS	EAM_RS19305		WP_099258338.1	protein YrbN	0.793615	0.384059	0.759305
sspB CDS	reverse	0.08	0.08	0.290925	0.535157	2178.67	CDS	EAM_RS15260	EAM_3113	WP_004155069.1	ClpXP protease specificity-enhancing factor	0.840376	0.469118	0.620153
dusB CDS	forward	0.08	0.08	0.290883	0.521029	1445.21	CDS	EAM_RS15425	EAM_3146	WP_004155028.1	tRNA dihydrouridine synthase DusB	0.831637	0.453258	0.64176
gcvH CDS	reverse	0.08	0.08	0.29004	0.515003	469.935	CDS	EAM_RS13690	EAM_2790	WP_013036219.1	glycine cleavage system protein GcvH	0.828183	0.445484	0.651067
hupA CDS	forward	0.08	0.08	0.289784	0.531414	14324.9	CDS	EAM_RS01325	EAM_0246	WP_013035769.1	DNA-binding protein HU-alpha	0.836881	0.463025	0.625849
pgeF CDS	reverse	0.13	0.13	0.289227	0.331328	666.281	CDS	EAM_RS12780	EAM_2614	WP_004155963.1	polyphenol oxidase	0.738584	0.29773	0.971442
ruvA CDS	reverse	0.12	0.12	0.288265	0.357899	242.291	CDS	EAM_RS09665	EAM_2004	WP_004157960.1	Holliday junction branch migration protein RuvA	0.753818	0.313544	0.919376
YgdI/YgdR family lipoprotein CDS	reverse	0.08	0.08	0.286474	0.511807	6556.51	CDS	EAM_RS13325	EAM_2720	WP_004155743.1	YgdI/YgdR family lipoprotein	0.827663	0.43668	0.656027
bglX CDS	forward	0.13	0.13	0.28602	0.337621	2791.45	CDS	EAM_RS06040	EAM_1236	WP_004156773.1	beta-glucosidase BglX	0.741568	0.298287	0.958877
psd CDS	reverse	0.12	0.12	0.285985	0.363425	1383.48	CDS	EAM_RS02195	EAM_0428	WP_004160162.1	phosphatidylserine decarboxylase	0.753818	0.314664	0.908858
type II toxin-antitoxin system RatA family toxin CDS	reverse	0.11	0.11	0.285357	0.42317	709.289	CDS	EAM_RS12355	EAM_2532	WP_004159218.1	type II toxin-antitoxin system RatA family toxin	0.774583	0.356281	0.800934
hrpB CDS	forward	0.1	0.1	0.284825	0.454138	1009.22	CDS	EAM_RS03875	EAM_0796	WP_004159533.1	ATP-dependent helicase HrpB	0.794873	0.380511	0.748534
nagZ CDS	forward	0.07	0.07	0.284338	0.544823	717.044	CDS	EAM_RS07165	EAM_1471	WP_004157142.1	beta-N-acetylhexosaminidase	0.843314	0.469564	0.605536
tsgA CDS	forward	0.08	0.08	0.283344	0.519742	3519.97	CDS	EAM_RS15860	EAM_3230	WP_004160676.1	MFS transporter TsgA	0.830357	0.440151	0.643743
moaB CDS	forward	0.11	0.11	0.28239	0.406096	315.384	CDS	EAM_RS05955	EAM_1219	WP_004156746.1	molybdenum cofactor biosynthesis protein B	0.768039	0.339908	0.830783
glucan biosynthesis protein G CDS	forward	0.08	0.08	0.281161	0.514214	4655.89	CDS	EAM_RS06905	EAM_1417	WP_033477576.1	glucan biosynthesis protein G	0.828183	0.431037	0.65229
zinc-dependent alcohol dehydrogenase family protein CDS	reverse	0.11	0.11	0.281092	0.417992	224.597	CDS	EAM_RS03680	EAM_0754	WP_004159640.1	zinc-dependent alcohol dehydrogenase family protein	0.771912	0.347066	0.80991
mdh CDS	reverse	0.06	0.06	0.281036	0.58258	4684.49	CDS	EAM_RS15300	EAM_3121	WP_004155061.1	malate dehydrogenase	0.862813	0.511328	0.54962
fbp CDS	reverse	0.09	0.09	0.28088	0.468014	1841.19	CDS	EAM_RS02385	EAM_0464	WP_004160085.1	class 1 fructose-bisphosphatase	0.807077	0.387039	0.725714
riboflavin synthase CDS	forward	0.11	0.11	0.280065	0.408987	1537.58	CDS	EAM_RS08055	EAM_1659	WP_004157416.1	riboflavin synthase	0.769341	0.339194	0.825677
SH3 domain-containing protein CDS	forward	0.12	0.12	0.279739	0.382567	490.219	CDS	EAM_RS14685	EAM_2997	WP_004155213.1	SH3 domain-containing protein	0.758288	0.32037	0.873177
FAD-binding oxidoreductase CDS	reverse	0.09	0.09	0.279421	0.501713	658.833	CDS	EAM_RS10185	EAM_2108	WP_004158205.1	FAD-binding oxidoreductase	0.82067	0.41593	0.671797
hypothetical protein CDS	forward	0.12	0.12	0.278994	0.363467	1573.22	CDS	EAM_RS10230	EAM_2115	WP_004158221.1	hypothetical protein	0.753818	0.306999	0.908779
UbiX family flavin prenyltransferase CDS	reverse	0.11	0.11	0.278873	0.419427	277.322	CDS	EAM_RS11230	EAM_2317	WP_004158673.1	UbiX family flavin prenyltransferase	0.771964	0.345389	0.807416
secM CDS	forward	0.09	0.09	0.278719	0.474559	680.809	CDS	EAM_RS03460	EAM_0706	WP_004159704.1	secA translation cis-regulator SecM	0.80818	0.389773	0.715081
purL CDS	reverse	0.1	0.1	0.27746	0.448679	3250.79	CDS	EAM_RS12200	EAM_2502	WP_004159172.1	phosphoribosylformylglycinamidine synthase	0.793615	0.366225	0.75762
thiamine ABC transporter substrate binding subunit CDS	reverse	0.11	0.11	0.277358	0.417354	750.247	CDS	EAM_RS03325	EAM_0677	WP_004159740.1	thiamine ABC transporter substrate binding subunit	0.771912	0.341987	0.81102
DedA family protein CDS	forward	0.08	0.08	0.276984	0.538114	1430.55	CDS	EAM_RS14500	EAM_2958	WP_004155268.1	DedA family protein	0.841213	0.449892	0.615668
DUF4385 domain-containing protein CDS	reverse	0.09	0.09	0.274863	0.471995	425.193	CDS	EAM_RS08455	EAM_1743	WP_004157563.1	DUF4385 domain-containing protein	0.80818	0.382159	0.719236
ilvD CDS	forward	0.1	0.1	0.274857	0.439923	2315.42	CDS	EAM_RS00805	EAM_0154	WP_004154898.1	dihydroxy-acid dehydratase	0.78944	0.355884	0.772324
pyrB CDS	forward	0.09	0.09	0.27474	0.501838	1188.51	CDS	EAM_RS14965	EAM_3054	WP_004155150.1	aspartate carbamoyltransferase	0.82067	0.409082	0.671601
upp CDS	reverse	0.08	0.08	0.274646	0.513476	3377.41	CDS	EAM_RS11885	EAM_2440	WP_004159037.1	uracil phosphoribosyltransferase	0.828183	0.420312	0.653435
Tar ligand binding domain-containing protein CDS	forward	0.06	0.06	0.274097	0.587622	1603.74	CDS	EAM_RS13820	EAM_2816	WP_004155497.1	Tar ligand binding domain-containing protein	0.864668	0.505447	0.542286
murD CDS	forward	0.07	0.07	0.273769	0.547889	1496.56	CDS	EAM_RS03410	EAM_0696	WP_004159715.1	UDP-N-acetylmuramoyl-L-alanine--D-glutamate ligase	0.844404	0.455578	0.600927
hda CDS	reverse	0.13	0.13	0.273295	0.343168	663.674	CDS	EAM_RS11875	EAM_2438	WP_004159033.1	DnaA inactivator Hda	0.743214	0.288309	0.947924
rsmJ CDS	reverse	0.12	0.12	0.272735	0.370567	1825.58	CDS	EAM_RS16350	EAM_3326	WP_004160936.1	16S rRNA (guanine(1516)-N(2))-methyltransferase RsmJ	0.753818	0.304592	0.895412
YaeQ family protein CDS	forward	0.12	0.12	0.272168	0.385412	260.705	CDS	EAM_RS04100	EAM_0841	WP_004159419.1	YaeQ family protein	0.758288	0.313569	0.867967
rseB CDS	reverse	0.07	0.07	0.272066	0.562018	2189.2	CDS	EAM_RS12290	EAM_2520	WP_004159200.1	sigma-E factor regulatory protein RseB	0.851759	0.469203	0.579847
sodA CDS	reverse	0.09	0.09	0.270418	0.489215	5705.02	CDS	EAM_RS16840	EAM_3427	WP_004161110.1	superoxide dismutase [Mn]	0.812688	0.391028	0.691558
aspartate/tyrosine/aromatic aminotransferase CDS	forward	0.09	0.09	0.27009	0.471505	952.274	CDS	EAM_RS01575	EAM_0298	WP_004160437.1	aspartate/tyrosine/aromatic aminotransferase	0.80818	0.375109	0.720032
hypothetical protein CDS	reverse	0.09	0.09	0.269972	0.482044	618.679	CDS	EAM_RS04990	EAM_1020	WP_004156367.1	hypothetical protein	0.809135	0.384019	0.703018
dnaA CDS	reverse	0.12	0.12	0.26917	0.389201	1569.39	CDS	EAM_RS16975	EAM_3453	WP_004161180.1	chromosomal replication initiator protein DnaA	0.760279	0.3126	0.861067
LysR family transcriptional regulator CDS	forward	0	0	0.268298	0.469452	181.226	CDS	EAM_RS13600	EAM_2772	WP_004155623.1	LysR family transcriptional regulator	NA	0.370899	0.723371
AAA family ATPase CDS	reverse	0.12	0.12	0.268073	0.360513	817.982	CDS	EAM_RS04640	EAM_0947	WP_004156215.1	AAA family ATPase	0.753818	0.293172	0.914388
recC CDS	reverse	0.12	0.12	0.268035	0.378161	1718.33	CDS	EAM_RS13395	EAM_2731	WP_004155726.1	exodeoxyribonuclease V subunit gamma	0.758288	0.30414	0.881289
hemD CDS	reverse	0.09	0.09	0.267992	0.479503	875.353	CDS	EAM_RS00950	EAM_0179	WP_004154928.1	uroporphyrinogen-III synthase	0.808231	0.379001	0.707101
atpB CDS	reverse	0.07	0.07	0.2663	0.56402	3489.69	CDS	EAM_RS17110	EAM_3480	WP_004161258.1	F0F1 ATP synthase subunit A	0.853373	0.46162	0.576881
fabA CDS	reverse	0.07	0.07	0.265313	0.57159	1626.37	CDS	EAM_RS06690	EAM_1374	WP_004156980.1	bifunctional 3-hydroxydecanoyl-ACP dehydratase/trans-2-decenoyl-ACP isomerase	0.858171	0.468989	0.565711
rlmA CDS	reverse	0.07	0.07	0.265209	0.574292	721.459	CDS	EAM_RS09475	EAM_1966	WP_004157880.1	23S rRNA (guanine(745)-N(1))-methyltransferase	0.858805	0.472119	0.561742
fldB CDS	forward	0.11	0.11	0.265137	0.415743	556.578	CDS	EAM_RS13650	EAM_2782	WP_004155596.1	flavodoxin FldB	0.771529	0.32579	0.813829
hisB CDS	forward	0.12	0.12	0.264922	0.387362	579.527	CDS	EAM_RS10370	EAM_2144	WP_004158280.1	bifunctional histidinol-phosphatase/imidazoleglycerol-phosphate dehydratase HisB	0.759157	0.306477	0.86441
ShlB/FhaC/HecB family hemolysin secretion/activation protein CDS	forward	0.09	0.09	0.264697	0.495936	608.083	CDS	EAM_RS13510	EAM_2753	WP_044601121.1	ShlB/FhaC/HecB family hemolysin secretion/activation protein	0.817187	0.388747	0.680898
csrA CDS	reverse	0.07	0.07	0.264399	0.569026	2059.28	CDS	EAM_RS12915	EAM_2637	WP_004155916.1	carbon storage regulator CsrA	0.857149	0.464276	0.569486
Rrf2 family transcriptional regulator CDS	forward	0.1	0.1	0.264142	0.45162	819.883	CDS	EAM_RS08515	EAM_1755	WP_004157580.1	Rrf2 family transcriptional regulator	0.794873	0.350919	0.752717
DedA family protein CDS	forward	0.11	0.11	0.263967	0.421572	276.426	CDS	EAM_RS03310	EAM_0674	WP_004159743.1	DedA family protein	0.773733	0.328441	0.803696
argS CDS	forward	0.09	0.09	0.263745	0.479501	1318.5	CDS	EAM_RS09730	EAM_2018	WP_004158020.1	arginine--tRNA ligase	0.808231	0.372992	0.707106
mepS CDS	forward	0.06	0.06	0.263202	0.590232	1010.3	CDS	EAM_RS10795	EAM_2227	WP_004158446.1	bifunctional murein DD-endopeptidase/murein LD-carboxypeptidase	0.865146	0.48877	0.538499
fruA CDS	reverse	0.05	0.05	0.263197	0.642604	2750.23	CDS	EAM_RS10765	EAM_2221	WP_004158436.1	PTS fructose transporter subunit IIBC	0.885445	0.56716	0.464061
hypothetical protein CDS	reverse	0.12	0.12	0.262267	0.393211	485.978	CDS	EAM_RS03130	EAM_0637	WP_004159794.1	hypothetical protein	0.760828	0.307174	0.853808
modE CDS	reverse	0.09	0.09	0.260554	0.485673	325.625	CDS	EAM_RS05865	EAM_1199	WP_004156705.1	molybdenum-dependent transcriptional regulator	0.811733	0.373711	0.697208
rpoC CDS	forward	0.05	0.05	0.25903	0.641093	24504.1	CDS	EAM_RS01240	EAM_0229	WP_004154991.1	DNA-directed RNA polymerase subunit beta'	0.88515	0.555655	0.466171
Sua5/YciO/YrdC/YwlC family protein CDS	forward	0.11	0.11	0.258902	0.408526	1474.38	CDS	EAM_RS01770	EAM_0344	WP_004160359.1	Sua5/YciO/YrdC/YwlC family protein	0.769341	0.313255	0.82649
hypothetical protein CDS	forward	0	0	0.25833	0.537794	192.285	CDS	EAM_RS06550	EAM_1345	WP_004156928.1	hypothetical protein	NA	0.419263	0.616153
uvrD CDS	forward	0.12	0.12	0.257945	0.371093	1999.84	CDS	EAM_RS00990	EAM_0187	WP_013035764.1	DNA helicase II	0.753818	0.288391	0.894427
hemN CDS	forward	0.1	0.1	0.25773	0.447691	6253.33	CDS	EAM_RS00165	EAM_0029	WP_004154748.1	oxygen-independent coproporphyrinogen III oxidase	0.793615	0.339444	0.75927
RcnB family protein CDS	reverse	0.06	0.06	0.257163	0.59005	1118.84	CDS	EAM_RS12945	EAM_2643	WP_004155908.1	RcnB family protein	0.865146	0.477321	0.538763
DUF4156 domain-containing protein CDS	forward	0.06	0.06	0.256661	0.591483	1040.8	CDS	EAM_RS02155	EAM_0420	WP_004160179.1	DUF4156 domain-containing protein	0.865362	0.47823	0.536689
leuD CDS	reverse	0.06	0.06	0.256438	0.589356	983.505	CDS	EAM_RS03340	EAM_0680	WP_004159732.1	3-isopropylmalate dehydratase small subunit	0.864875	0.475088	0.539769
glnH CDS	reverse	0.09	0.09	0.256326	0.476514	3080.95	CDS	EAM_RS06210	EAM_1270	WP_024015206.1	glutamine ABC transporter substrate-binding protein GlnH	0.80818	0.360049	0.71192
lptA CDS	forward	0.08	0.08	0.255671	0.507765	958.237	CDS	EAM_RS15205	EAM_3102	WP_004155088.1	lipopolysaccharide ABC transporter substrate-binding protein LptA	0.825421	0.386022	0.662321
YcjF family protein CDS	reverse	0.12	0.12	0.255229	0.377317	718.154	CDS	EAM_RS08845	EAM_1835	WP_004157695.1	YcjF family protein	0.758288	0.289096	0.88285
C40 family peptidase CDS	forward	0	0	0.255191	0.466752	195.617	CDS	EAM_RS07935	EAM_1636	WP_004157381.1	C40 family peptidase	NA	0.350645	0.727774
multifunctional CCA addition/repair protein CDS	forward	0.12	0.12	0.254687	0.395182	569.249	CDS	EAM_RS14690	EAM_2998	WP_004155212.1	multifunctional CCA addition/repair protein	0.761621	0.299541	0.850257
clpX CDS	forward	0.07	0.07	0.254153	0.541287	6098.22	CDS	EAM_RS04860	EAM_0991	WP_004156300.1	ATP-dependent protease ATP-binding subunit ClpX	0.843169	0.416052	0.610868
rsuA CDS	reverse	0.09	0.09	0.253307	0.489158	458.074	CDS	EAM_RS10835	EAM_2235	WP_004158478.1	16S rRNA pseudouridine(516) synthase RsuA	0.812688	0.366236	0.691649
3-deoxy-7-phosphoheptulonate synthase CDS	reverse	0.07	0.07	0.25307	0.572411	554.23	CDS	EAM_RS12815	EAM_2621	WP_004155954.1	3-deoxy-7-phosphoheptulonate synthase	0.858408	0.448304	0.564505
zntR CDS	reverse	0.08	0.08	0.252649	0.527093	379.817	CDS	EAM_RS15565	EAM_3170	WP_004160557.1	Zn(2+)-responsive transcriptional regulator	0.835942	0.399477	0.632449
lepB CDS	reverse	0.08	0.08	0.252619	0.519697	2247.32	CDS	EAM_RS12265	EAM_2515	WP_004159190.1	signal peptidase I	0.830357	0.39238	0.643813
proP CDS	forward	0.07	0.07	0.252193	0.546611	4727.77	CDS	EAM_RS16280	EAM_3312	WP_013034916.1	glycine betaine/L-proline transporter ProP	0.843387	0.418336	0.602846
iscR CDS	reverse	0.09	0.09	0.252026	0.497443	566.687	CDS	EAM_RS12150	EAM_2493	WP_004159141.1	Fe-S cluster assembly transcriptional regulator IscR	0.817619	0.371436	0.678518
glutathionylspermidine synthase family protein CDS	forward	0.07	0.07	0.251514	0.550265	1827.18	CDS	EAM_RS14650	EAM_2990	WP_004155225.1	glutathionylspermidine synthase family protein	0.844729	0.421039	0.597364
rpe CDS	reverse	0.08	0.08	0.251327	0.519556	1354.33	CDS	EAM_RS15895	EAM_3236	WP_004160688.1	ribulose-phosphate 3-epimerase	0.830357	0.390241	0.644029
cmoA CDS	forward	0.11	0.11	0.250943	0.429994	305.864	CDS	EAM_RS09700	EAM_2011	WP_024015266.1	carboxy-S-adenosyl-L-methionine synthase CmoA	0.781314	0.31797	0.789202
guaD CDS	forward	0.06	0.06	0.25073	0.599825	851.054	CDS	EAM_RS08340	EAM_1716	WP_004157516.1	guanine deaminase	0.866173	0.477896	0.524653
diaA CDS	reverse	0.08	0.08	0.250086	0.516398	574.486	CDS	EAM_RS02460	EAM_0479	WP_004160067.1	DnaA initiator-associating protein DiaA	0.829578	0.385395	0.648908
yidC CDS	forward	0.08	0.08	0.249474	0.519647	3114.21	CDS	EAM_RS16990	EAM_3457	WP_004161185.1	membrane protein insertase YidC	0.830357	0.387449	0.643889
ssuB CDS	reverse	0.09	0.09	0.24883	0.488718	319.711	CDS	EAM_RS06625	EAM_1361	WP_004156955.1	aliphatic sulfonates ABC transporter ATP-bindingprotein	0.812688	0.359399	0.69235
nrdR CDS	forward	0.07	0.07	0.248169	0.572726	1004.71	CDS	EAM_RS04740	EAM_0967	WP_004156263.1	transcriptional regulator NrdR	0.858408	0.439984	0.564041
YibL family ribosome-associated protein CDS	forward	0.09	0.09	0.246718	0.490898	585.069	CDS	EAM_RS16805	EAM_3419	WP_004161101.1	YibL family ribosome-associated protein	0.813497	0.358142	0.688881
lptD CDS	reverse	0.08	0.08	0.246544	0.527483	4236.61	CDS	EAM_RS03285	EAM_0669	WP_004159749.1	LPS assembly protein LptD	0.836074	0.390192	0.631853
dsbC CDS	reverse	0.07	0.07	0.245956	0.552131	2316.54	CDS	EAM_RS13630	EAM_2778	WP_004155602.1	bifunctional protein-disulfide isomerase/oxidoreductase DsbC	0.845693	0.41367	0.594569
gltP CDS	forward	0.09	0.09	0.244078	0.478878	1801.61	CDS	EAM_RS01700	EAM_0328	WP_004160388.1	glutamate/aspartate:proton symporter GltP	0.808231	0.344691	0.708108
EAL domain-containing protein CDS	forward	0.07	0.07	0.243562	0.559658	335.799	CDS	EAM_RS07660	EAM_1579	WP_004157300.1	EAL domain-containing protein	0.85007	0.417523	0.58335
pal CDS	forward	0.06	0.06	0.24351	0.619659	7733.1	CDS	EAM_RS05760	EAM_1181	WP_004156682.1	peptidoglycan-associated lipoprotein Pal	0.87255	0.490617	0.496334
DUF2569 domain-containing protein CDS	reverse	0.05	0.05	0.243137	0.637884	1148.15	CDS	EAM_RS08235	EAM_1695	WP_004157476.1	DUF2569 domain-containing protein	0.883863	0.516589	0.470659
glnL CDS	reverse	0.09	0.09	0.242893	0.502917	855.533	CDS	EAM_RS00175	EAM_0031	WP_004154750.1	nitrogen regulation protein NR(II)	0.820702	0.362577	0.669907
ydiK CDS	reverse	0.1	0.1	0.242699	0.444107	701.682	CDS	EAM_RS07980	EAM_1647	WP_004157401.1	AI-2E family transporter YdiK	0.792433	0.317139	0.765277
yacG CDS	reverse	0.06	0.06	0.242456	0.607236	915.448	CDS	EAM_RS03555	EAM_0725	WP_004159679.1	DNA gyrase inhibitor YacG	0.86811	0.471684	0.514023
thiD CDS	reverse	0.11	0.11	0.242351	0.417487	409.172	CDS	EAM_RS10620	EAM_2192	WP_004158377.1	bifunctional hydroxymethylpyrimidine kinase/phosphomethylpyrimidine kinase	0.771912	0.298908	0.810788
MFS transporter CDS	reverse	0.1	0.1	0.242255	0.451601	927.375	CDS	EAM_RS00270	EAM_0049	WP_004154772.1	MFS transporter	0.794873	0.321827	0.752749
panD CDS	reverse	0.07	0.07	0.242034	0.566153	716.805	CDS	EAM_RS03830	EAM_0787	WP_004159549.1	aspartate 1-decarboxylase	0.855213	0.421864	0.573726
galM CDS	reverse	0.12	0.12	0.241658	0.385669	263.432	CDS	EAM_RS05845	EAM_1195	WP_004156698.1	galactose-1-epimerase	0.758288	0.278568	0.867499
GNAT family N-acetyltransferase CDS	forward	0.09	0.09	0.240879	0.469349	245.443	CDS	EAM_RS10640	EAM_2196	WP_004158389.1	GNAT family N-acetyltransferase	0.80818	0.332918	0.723539
carB CDS	forward	0.08	0.08	0.240731	0.524964	3053.97	CDS	EAM_RS03245	EAM_0661	WP_004159758.1	carbamoyl-phosphate synthase large subunit	0.834846	0.37868	0.635712
ftsL CDS	forward	0.08	0.08	0.239551	0.532707	382.451	CDS	EAM_RS03385	EAM_0691	WP_004159721.1	cell division protein FtsL	0.838031	0.38397	0.623879
rnhB CDS	forward	0.11	0.11	0.238986	0.426961	568.806	CDS	EAM_RS04060	EAM_0833	WP_004159438.1	ribonuclease HII	0.777353	0.300837	0.794403
AI-2E family transporter CDS	reverse	0.07	0.07	0.238877	0.543997	1034.45	CDS	EAM_RS08510	EAM_1754	WP_004157579.1	AI-2E family transporter	0.843169	0.393681	0.606779
hypothetical protein CDS	reverse	0.06	0.06	0.23828	0.596278	429.39	CDS	EAM_RS11765	EAM_2415	WP_004158976.1	hypothetical protein	0.865362	0.449788	0.529761
folD CDS	reverse	0.12	0.12	0.237891	0.402543	1051.59	CDS	EAM_RS05210	EAM_1066	WP_004156475.1	bifunctional methylenetetrahydrofolate dehydrogenase/methenyltetrahydrofolate cyclohydrolase FolD	0.766629	0.284188	0.837087
co-chaperone YbbN CDS	reverse	0.06	0.06	0.237368	0.595925	2435.18	CDS	EAM_RS05130	EAM_1048	WP_004156459.1	co-chaperone YbbN	0.865362	0.447636	0.53027
mraZ CDS	forward	0.07	0.07	0.23665	0.563288	1043.31	CDS	EAM_RS03375	EAM_0689	WP_013035865.1	division/cell wall cluster transcriptional repressor MraZ	0.852753	0.409455	0.577964
dapD CDS	reverse	0.06	0.06	0.236544	0.597293	1884.57	CDS	EAM_RS03975	EAM_0816	WP_004159486.1	2,3,4,5-tetrahydropyridine-2,6-dicarboxylate N-succinyltransferase	0.865362	0.447748	0.528297
carbonic anhydrase CDS	forward	0.07	0.07	0.23653	0.549083	1909.31	CDS	EAM_RS08450	EAM_1742	WP_004157562.1	carbonic anhydrase	0.844692	0.394786	0.599134
minC CDS	forward	0.08	0.08	0.236509	0.513071	886.654	CDS	EAM_RS09405	EAM_1952	WP_004157846.1	septum site-determining protein MinC	0.82813	0.361599	0.654064
cell division protein ZapC CDS	forward	0.07	0.07	0.236105	0.545102	1398.23	CDS	EAM_RS06655	EAM_1367	WP_004156968.1	cell division protein ZapC	0.843314	0.390181	0.605116
MGMT family protein CDS	reverse	0.06	0.06	0.235959	0.604951	553.05	CDS	EAM_RS04945	EAM_1008	WP_004156334.1	MGMT family protein	0.86811	0.456141	0.517294
rnc CDS	reverse	0.06	0.06	0.235922	0.579358	1455.06	CDS	EAM_RS12260	EAM_2514	WP_004159189.1	ribonuclease III	0.86178	0.425604	0.554322
septation protein A CDS	forward	0.09	0.09	0.235299	0.474676	425.249	CDS	EAM_RS09090	EAM_1886	WP_004157757.1	septation protein A	0.80818	0.32914	0.714891
hisS CDS	reverse	0.06	0.06	0.234782	0.585986	1619.86	CDS	EAM_RS12055	EAM_2474	WP_013036162.1	histidine--tRNA ligase	0.864668	0.43106	0.544662
betA CDS	forward	0.09	0.09	0.234367	0.471897	1051.98	CDS	EAM_RS08195	EAM_1687	WP_004157459.1	choline dehydrogenase	0.80818	0.325783	0.719396
miaB CDS	reverse	0.07	0.07	0.234319	0.553273	4231.94	CDS	EAM_RS05530	EAM_1141	WP_013035942.1	tRNA (N6-isopentenyl adenosine(37)-C2)-methylthiotransferase MiaB	0.846492	0.395234	0.592863
fdhD CDS	reverse	0.08	0.08	0.234218	0.534571	746.045	CDS	EAM_RS16855	EAM_3430	WP_013036317.1	formate dehydrogenase accessory sulfurtransferase FdhD	0.839995	0.377136	0.621044
cybB CDS	reverse	0.07	0.07	0.233772	0.546438	491.665	CDS	EAM_RS16395	EAM_3338	WP_004160963.1	cytochrome b561	0.843387	0.387613	0.603106
rfbB CDS	reverse	0.1	0.1	0.233436	0.453992	1768.72	CDS	EAM_RS10455	EAM_2160	WP_013036108.1	dTDP-glucose 4,6-dehydratase	0.794873	0.311756	0.748777
efflux transporter outer membrane subunit CDS	forward	0.1	0.1	0.233036	0.441382	656.167	CDS	EAM_RS06250	EAM_1278	WP_004156825.1	efflux transporter outer membrane subunit	0.790954	0.302699	0.769862
hypothetical protein CDS	reverse	0.1	0.1	0.231693	0.442409	444.073	CDS	EAM_RS14270	EAM_2912	WP_004155332.1	hypothetical protein	0.791415	0.301631	0.768132
pheL CDS	forward	0	0	0.230475	0.623136	62.2045	CDS	EAM_RS19735		WP_190275344.1	pheA operon leader peptide PheL	NA	0.469006	0.491411
YejL family protein CDS	forward	0.07	0.07	0.230332	0.575945	363.274	CDS	EAM_RS10855	EAM_2239	WP_004158491.1	YejL family protein	0.859511	0.411808	0.559318
RNA-binding transcriptional accessory protein CDS	forward	0.06	0.06	0.230028	0.603685	2397.87	CDS	EAM_RS15990	EAM_3255	WP_004160717.1	RNA-binding transcriptional accessory protein	0.867934	0.443121	0.519109
mukE CDS	forward	0.08	0.08	0.229886	0.538117	773.374	CDS	EAM_RS06575	EAM_1351	WP_004156938.1	chromosome partition protein MukE	0.841213	0.373397	0.615662
calcium/sodium antiporter CDS	forward	0.09	0.09	0.229153	0.468111	366.354	CDS	EAM_RS15185	EAM_3098	WP_004155093.1	calcium/sodium antiporter	0.807077	0.31583	0.725556
methylated-DNA--[protein]-cysteine S-methyltransferase CDS	forward	0	0	0.229013	0.522975	184.533	CDS	EAM_RS05795	EAM_1186	WP_004156685.1	methylated-DNA--[protein]-cysteine S-methyltransferase	NA	0.358524	0.638766
rlmB CDS	forward	0.08	0.08	0.228766	0.525179	1473.59	CDS	EAM_RS02290	EAM_0444	WP_004160115.1	23S rRNA (guanosine(2251)-2'-O)-methyltransferase RlmB	0.834846	0.360045	0.635382
dnaB CDS	forward	0.09	0.09	0.22865	0.480226	600.571	CDS	EAM_RS01565	EAM_0296	WP_004160440.1	replicative DNA helicase	0.808231	0.323894	0.705939
atpD CDS	reverse	0.04	0.04	0.226457	0.690706	15187.9	CDS	EAM_RS17080	EAM_3474	WP_004161243.1	F0F1 ATP synthase subunit beta	0.909507	0.569135	0.397897
DNA polymerase III subunit psi CDS	forward	0.07	0.07	0.226261	0.55678	281.876	CDS	EAM_RS02785	EAM_0567	WP_024015339.1	DNA polymerase III subunit psi	0.848158	0.385039	0.587632
putP CDS	reverse	0.09	0.09	0.225536	0.502693	1778.29	CDS	EAM_RS09945	EAM_2060	WP_004158089.1	sodium/proline symporter PutP	0.820702	0.336491	0.670258
fadL CDS	forward	0.06	0.06	0.225373	0.593877	2109.66	CDS	EAM_RS11390	EAM_2348	WP_004158735.1	long-chain fatty acid transporter FadL	0.865362	0.42266	0.533226
hypothetical protein CDS	forward	0.06	0.06	0.225328	0.589106	468.406	CDS	EAM_RS19610	EAM_1499	WP_004157183.1	hypothetical protein	0.864875	0.417172	0.540132
moaE CDS	forward	0.08	0.08	0.224701	0.526601	311.935	CDS	EAM_RS05970	EAM_1222	WP_004156752.1	molybdopterin synthase catalytic subunit MoaE	0.835647	0.354864	0.633203
ABC transporter ATP-binding protein CDS	reverse	0.07	0.07	0.224269	0.545329	731.015	CDS	EAM_RS09125	EAM_1894	WP_004157766.1	ABC transporter ATP-binding protein	0.843314	0.370831	0.604775
clpP CDS	forward	0.06	0.06	0.22415	0.608282	3432.58	CDS	EAM_RS04855	EAM_0990	WP_004156298.1	ATP-dependent Clp endopeptidase proteolytic subunit ClpP	0.86811	0.437342	0.512528
purC CDS	reverse	0.06	0.06	0.224042	0.598623	865.438	CDS	EAM_RS11835	EAM_2430	WP_004159011.1	phosphoribosylaminoimidazolesuccinocarboxamide synthase	0.866147	0.425626	0.526381
hypothetical protein CDS	forward	0.05	0.05	0.223657	0.648186	5924.1	CDS	EAM_RS05035	EAM_1029	WP_004156383.1	hypothetical protein	0.888206	0.490169	0.456284
metJ CDS	reverse	0.09	0.09	0.223501	0.48328	466.109	CDS	EAM_RS00660	EAM_0132	WP_004154869.1	met regulon transcriptional regulator MetJ	0.809716	0.318815	0.701037
tssM CDS	forward	0.06	0.06	0.223357	0.597008	1608.44	CDS	EAM_RS02820	EAM_0575	WP_004159911.1	type VI secretion system membrane subunit TssM	0.865362	0.422459	0.528709
ptsI CDS	forward	0.06	0.06	0.223223	0.590491	6155.13	CDS	EAM_RS11650	EAM_2392	WP_004158917.1	phosphoenolpyruvate-protein phosphotransferase PtsI	0.865146	0.414817	0.538124
yqaB CDS	reverse	0.07	0.07	0.223149	0.56129	1011.63	CDS	EAM_RS12890	EAM_2636	WP_013036187.1	fructose-1-phosphate/6-phosphogluconate phosphatase	0.851759	0.384127	0.580926
pyrH CDS	forward	0.09	0.09	0.221257	0.496117	1142.52	CDS	EAM_RS04000	EAM_0821	WP_004159470.1	UMP kinase	0.817187	0.325085	0.680612
flgE CDS	forward	0.06	0.06	0.220913	0.620548	881.657	CDS	EAM_RS07020	EAM_1442	WP_004157070.1	flagellar hook protein FlgE	0.873116	0.446223	0.495073
ABC transporter ATP-binding protein/permease CDS	reverse	0.09	0.09	0.220007	0.497832	1142.57	CDS	EAM_RS16465	EAM_3352	WP_004160995.1	ABC transporter ATP-binding protein/permease	0.817619	0.32454	0.677905
thiI CDS	forward	0.08	0.08	0.219921	0.519924	1551.31	CDS	EAM_RS04785	EAM_0976	WP_004156274.1	tRNA 4-thiouridine(8) synthase ThiI	0.830357	0.341777	0.643463
DNA polymerase III subunit chi CDS	forward	0.08	0.08	0.218358	0.519393	236.363	CDS	EAM_RS14920	EAM_3045	WP_004155161.1	DNA polymerase III subunit chi	0.830357	0.338916	0.644281
LapA family protein CDS	reverse	0.09	0.09	0.217549	0.474335	503.628	CDS	EAM_RS08980	EAM_1863	WP_004157731.1	LapA family protein	0.80818	0.304076	0.715444
ubiC CDS	forward	0.07	0.07	0.217533	0.563298	391.75	CDS	EAM_RS01420	EAM_0260	WP_004160504.1	chorismate lyase	0.852753	0.376387	0.57795
rplW CDS	reverse	0.04	0.04	0.216736	0.680836	4224.33	CDS	EAM_RS15690	EAM_3196	WP_004160593.1	50S ribosomal protein L23	0.906162	0.526924	0.411322
ABC transporter ATP-binding protein CDS	forward	0.08	0.08	0.216722	0.531669	2517.33	CDS	EAM_RS06670	EAM_1370	WP_004156974.1	ABC transporter ATP-binding protein	0.836881	0.3465	0.62546
ftsP CDS	reverse	0.11	0.11	0.216707	0.433507	1703.77	CDS	EAM_RS14525	EAM_2963	WP_004155263.1	cell division protein FtsP	0.781974	0.276693	0.783204
ycjG CDS	reverse	0.1	0.1	0.215483	0.451845	959.569	CDS	EAM_RS08830	EAM_1832	WP_004157692.1	L-Ala-D/L-Glu epimerase	0.794873	0.286416	0.752342
RpoE-regulated lipoprotein CDS	reverse	0.1	0.1	0.215037	0.459058	562.144	CDS	EAM_RS11695	EAM_2401	WP_004158932.1	RpoE-regulated lipoprotein	0.799848	0.290434	0.740398
ndk CDS	reverse	0.04	0.04	0.21447	0.675102	2955.85	CDS	EAM_RS12080	EAM_2479	WP_004159115.1	nucleoside-diphosphate kinase	0.904001	0.51167	0.419156
pth CDS	reverse	0.08	0.08	0.214002	0.511806	343.966	CDS	EAM_RS07665	EAM_1580	WP_004157302.1	aminoacyl-tRNA hydrolase	0.827663	0.326208	0.656028
rnt CDS	reverse	0.08	0.08	0.213696	0.526375	714.066	CDS	EAM_RS08090	EAM_1666	WP_004157430.1	ribonuclease T	0.835647	0.3373	0.633549
moaA CDS	forward	0.07	0.07	0.213539	0.544379	563.166	CDS	EAM_RS05950	EAM_1218	WP_004156744.1	GTP 3',8-cyclase MoaA	0.843277	0.352255	0.606205
fabZ CDS	forward	0.06	0.06	0.213474	0.621547	1050.99	CDS	EAM_RS04045	EAM_0830	WP_004159448.1	3-hydroxyacyl-ACP dehydratase FabZ	0.873253	0.432432	0.49366
arnE CDS	forward	0	0	0.213396	0.627634	95.2094	CDS	EAM_RS05335	EAM_1095	WP_004156584.1	4-amino-4-deoxy-L-arabinose-phosphoundecaprenol flippase subunit ArnE	NA	0.439938	0.485059
multidrug efflux RND transporter permease subunit CDS	reverse	0.06	0.06	0.212868	0.615717	3947.85	CDS	EAM_RS04975	EAM_1016	WP_004161886.1	multidrug efflux RND transporter permease subunit	0.871375	0.424099	0.50193
amiB CDS	forward	0.08	0.08	0.212499	0.512708	1046.89	CDS	EAM_RS02240	EAM_0433	WP_004160143.1	N-acetylmuramoyl-L-alanine amidase AmiB	0.828034	0.32461	0.654627
YebY family protein CDS	reverse	0.06	0.06	0.212257	0.606731	310.198	CDS	EAM_RS09565	EAM_1985	WP_004157904.1	YebY family protein	0.86811	0.412354	0.514745
YqaE/Pmp3 family membrane protein CDS	forward	0.05	0.05	0.211739	0.657979	242.158	CDS	EAM_RS18240	EAM_1480	WP_004157155.1	YqaE/Pmp3 family membrane protein	0.893131	0.478285	0.442705
branched-chain amino acid transaminase CDS	forward	0.07	0.07	0.211674	0.565455	1367.92	CDS	EAM_RS00800	EAM_0153	WP_004154897.1	branched-chain amino acid transaminase	0.855071	0.368283	0.574757
DUF2919 domain-containing protein CDS	reverse	0.07	0.07	0.210664	0.544	330.12	CDS	EAM_RS11700	EAM_2402	WP_004158933.1	DUF2919 domain-containing protein	0.843169	0.347186	0.606775
sseB CDS	reverse	0.07	0.07	0.210597	0.573005	389.513	CDS	EAM_RS12135	EAM_2490	WP_004159133.1	enhanced serine sensitivity protein SseB	0.858408	0.373644	0.563631
hpt CDS	forward	0.08	0.08	0.21042	0.528269	626.802	CDS	EAM_RS03810	EAM_0783	WP_004159558.1	hypoxanthine phosphoribosyltransferase	0.836835	0.333656	0.63065
yciH CDS	reverse	0.1	0.1	0.210343	0.448499	364.992	CDS	EAM_RS08965	EAM_1860	WP_004157728.1	stress response translation initiation inhibitorYciH	0.793615	0.277527	0.75792
pheT CDS	forward	0.06	0.06	0.210291	0.60759	3611.21	CDS	EAM_RS07915	EAM_1632	WP_004157377.1	phenylalanine--tRNA ligase subunit beta	0.86811	0.409513	0.513516
DUF1161 domain-containing protein CDS	reverse	0.06	0.06	0.210177	0.621487	1897.39	CDS	EAM_RS08325	EAM_1713	WP_004157513.1	DUF1161 domain-containing protein	0.873253	0.425681	0.493743
tag CDS	forward	0.05	0.05	0.209694	0.641592	676.876	CDS	EAM_RS16875	EAM_3433	WP_004161124.1	DNA-3-methyladenine glycosylase I	0.885386	0.450496	0.465475
nuoN CDS	reverse	0.04	0.04	0.20906	0.703204	4506.44	CDS	EAM_RS11060	EAM_2280	WP_004158585.1	NADH-quinone oxidoreductase subunit NuoN	0.911399	0.548716	0.380999
tRNA/rRNA methyltransferase CDS	reverse	0.05	0.05	0.208984	0.662608	2766.84	CDS	EAM_RS12715	EAM_2606	WP_004162911.1	tRNA/rRNA methyltransferase	0.89588	0.478975	0.436316
cfa CDS	reverse	0.05	0.05	0.208917	0.644081	1795.63	CDS	EAM_RS08060	EAM_1660	WP_004157417.1	cyclopropane fatty acyl phospholipid synthase	0.885693	0.4522	0.462
glnE CDS	reverse	0.09	0.09	0.208486	0.50336	1194.06	CDS	EAM_RS14675	EAM_2995	WP_004155217.1	bifunctional [glutamate--ammonia ligase]-adenylyl-L-tyrosine phosphorylase/[glutamate--ammonia-ligase] adenylyltransferase	0.820702	0.311539	0.669212
MFS transporter CDS	forward	0.05	0.05	0.208402	0.659049	763.753	CDS	EAM_RS06875	EAM_1409	WP_004157033.1	MFS transporter	0.893131	0.472325	0.441227
MurR/RpiR family transcriptional regulator CDS	forward	0.07	0.07	0.208316	0.570671	504.669	CDS	EAM_RS12225	EAM_2507	WP_004159182.1	MurR/RpiR family transcriptional regulator	0.857815	0.367359	0.567064
holo-ACP synthase CDS	reverse	0	0	0.207283	0.566891	180.296	CDS	EAM_RS12240	EAM_2510	WP_004159185.1	holo-ACP synthase	NA	0.361981	0.572636
pilW CDS	reverse	0.08	0.08	0.207146	0.535714	1366.55	CDS	EAM_RS12070	EAM_2477	WP_004159109.1	type IV pilus biogenesis/stability protein PilW	0.840376	0.33448	0.619307
hypothetical protein CDS	reverse	0.06	0.06	0.2065	0.585742	299.477	CDS	EAM_RS07515	EAM_1546	WP_004157264.1	hypothetical protein	0.864668	0.378887	0.545016
bcp CDS	forward	0.06	0.06	0.206463	0.579135	1189.16	CDS	EAM_RS11855	EAM_2434	WP_004159023.1	thioredoxin-dependent thiol peroxidase	0.86178	0.372241	0.554648
udk CDS	reverse	0.08	0.08	0.206182	0.516876	719.638	CDS	EAM_RS10545	EAM_2178	WP_004158338.1	uridine kinase	0.829858	0.318099	0.648168
LysR family transcriptional regulator CDS	forward	0.07	0.07	0.205631	0.543865	279.221	CDS	EAM_RS08070	EAM_1662	WP_004157422.1	LysR family transcriptional regulator	0.843169	0.338778	0.606979
purH CDS	reverse	0.07	0.07	0.205433	0.561748	758.467	CDS	EAM_RS01340	EAM_0249	WP_004161762.1	bifunctional phosphoribosylaminoimidazolecarboxamide formyltransferase/IMP cyclohydrolase	0.851759	0.354044	0.580247
exbB CDS	reverse	0.06	0.06	0.204785	0.633327	661.149	CDS	EAM_RS14490	EAM_2956	WP_013036248.1	tol-pal system-associated acyl-CoA thioesterase	0.880659	0.429274	0.47705
tsaB CDS	reverse	0.06	0.06	0.204723	0.615335	621.855	CDS	EAM_RS09435	EAM_1958	WP_013036072.1	tRNA (adenosine(37)-N6)-threonylcarbamoyltransferase complex dimerization subunit type 1 TsaB	0.871375	0.40743	0.502473
phosphoribulokinase CDS	forward	0.08	0.08	0.204446	0.517963	738.362	CDS	EAM_RS15825	EAM_3223	WP_004160658.1	phosphoribulokinase	0.830357	0.316241	0.646488
hypothetical protein CDS	forward	0.08	0.08	0.203454	0.525713	2251.24	CDS	EAM_RS10410	EAM_2151	WP_004158291.1	hypothetical protein	0.835208	0.320621	0.634563
elaB CDS	reverse	0.04	0.04	0.203418	0.704252	2710.5	CDS	EAM_RS11030	EAM_2275	WP_004158575.1	stress response protein ElaB	0.911523	0.535895	0.379587
KpsF/GutQ family sugar-phosphate isomerase CDS	forward	0.06	0.06	0.203048	0.60612	700.511	CDS	EAM_RS02655	EAM_0527	WP_004159985.1	KpsF/GutQ family sugar-phosphate isomerase	0.86811	0.393794	0.51562
pepT CDS	forward	0.06	0.06	0.202242	0.610659	986.736	CDS	EAM_RS08575	EAM_1767	WP_004157604.1	peptidase T	0.86811	0.397228	0.509133
aroG CDS	forward	0.06	0.06	0.202024	0.594121	1531.37	CDS	EAM_RS05820	EAM_1191	WP_004156691.1	3-deoxy-7-phosphoheptulonate synthase AroG	0.865362	0.379122	0.532874
VOC family protein CDS	reverse	0.06	0.06	0.201407	0.579851	862.903	CDS	EAM_RS09725	EAM_2017	WP_004158015.1	VOC family protein	0.861999	0.36381	0.553603
miaA CDS	forward	0.06	0.06	0.199246	0.623292	1156.47	CDS	EAM_RS02250	EAM_0435	WP_004160135.1	tRNA (adenosine(37)-N6)-dimethylallyltransferaseMiaA	0.874722	0.405638	0.491191
fumarate hydratase CDS	reverse	0.06	0.06	0.198422	0.627608	5294.85	CDS	EAM_RS07475	EAM_1537	WP_004157243.1	fumarate hydratase	0.87822	0.409036	0.485096
ggt CDS	reverse	0.07	0.07	0.196828	0.543154	771.165	CDS	EAM_RS16110	EAM_3279	WP_004160780.1	gamma-glutamyltransferase	0.843169	0.323704	0.60805
betB CDS	forward	0.07	0.07	0.196759	0.549719	1413.52	CDS	EAM_RS08190	EAM_1686	WP_004157458.1	betaine-aldehyde dehydrogenase	0.844692	0.328929	0.598182
nagB CDS	reverse	0.06	0.06	0.196235	0.609043	449.749	CDS	EAM_RS05590	EAM_1147	WP_004156647.1	glucosamine-6-phosphate deaminase	0.86811	0.383691	0.51144
pmrA CDS	forward	0.06	0.06	0.195765	0.585967	659.056	CDS	EAM_RS15115	EAM_3083	WP_013036273.1	two-component system response regulator PmrA	0.864668	0.359406	0.54469
purT CDS	forward	0.06	0.06	0.195509	0.605162	641.954	CDS	EAM_RS09615	EAM_1994	WP_004157931.1	formate-dependent phosphoribosylglycinamide formyltransferase	0.86811	0.378167	0.516992
topA CDS	reverse	0.06	0.06	0.195065	0.581161	6125.09	CDS	EAM_RS09015	EAM_1870	WP_004157737.1	type I DNA topoisomerase	0.861999	0.353576	0.55169
fkpB CDS	forward	0.04	0.04	0.194487	0.673094	703.59	CDS	EAM_RS03225	EAM_0657	WP_004159763.1	FKBP-type peptidyl-prolyl cis-trans isomerase	0.901972	0.460973	0.421906
mtnA CDS	reverse	0.05	0.05	0.194248	0.646304	341.597	CDS	EAM_RS04365	EAM_0888	WP_004156096.1	S-methyl-5-thioribose-1-phosphate isomerase	0.887408	0.423287	0.458903
mukB CDS	forward	0.06	0.06	0.193609	0.613506	4170.93	CDS	EAM_RS06580	EAM_1352	WP_004156939.1	chromosome partition protein MukB	0.870835	0.383328	0.505075
argininosuccinate synthase CDS	forward	0.06	0.06	0.193098	0.623709	1226.73	CDS	EAM_RS00700	EAM_0139	WP_004154877.1	argininosuccinate synthase	0.874858	0.393595	0.490601
Tar ligand binding domain-containing protein CDS	reverse	0.04	0.04	0.192854	0.719075	694.595	CDS	EAM_RS09780	EAM_2028	WP_004162400.1	Tar ligand binding domain-containing protein	0.919379	0.536158	0.359695
aroK CDS	reverse	0.05	0.05	0.192653	0.63755	1008.03	CDS	EAM_RS15915	EAM_3240	WP_004160692.1	shikimate kinase AroK	0.883863	0.408918	0.471127
panB CDS	reverse	0.07	0.07	0.192284	0.566272	451.386	CDS	EAM_RS03840	EAM_0789	WP_004159544.1	3-methyl-2-oxobutanoate hydroxymethyltransferase	0.855213	0.335252	0.573551
pbpG CDS	forward	0.05	0.05	0.192012	0.662907	710.631	CDS	EAM_RS06025	EAM_1232	WP_004156768.1	D-alanyl-D-alanine endopeptidase	0.89588	0.440491	0.435904
rfaC CDS	reverse	0.07	0.07	0.191921	0.55852	870.814	CDS	EAM_RS00465	EAM_0088	WP_004154815.1	lipopolysaccharide heptosyltransferase RfaC	0.849358	0.328047	0.585042
cyoA CDS	reverse	0.05	0.05	0.191796	0.662971	7619.88	CDS	EAM_RS04830	EAM_0985	WP_004156290.1	cytochrome o ubiquinol oxidase subunit II	0.89588	0.440086	0.435815
fur CDS	reverse	0.06	0.06	0.191746	0.617527	3945.88	CDS	EAM_RS05610	EAM_1151	WP_004156653.1	ferric iron uptake transcriptional regulator	0.871558	0.383984	0.499359
tolC CDS	forward	0.06	0.06	0.191641	0.629345	4942.16	CDS	EAM_RS14640	EAM_2988	WP_004155227.1	outer membrane channel protein TolC	0.878253	0.397061	0.482649
gntX CDS	forward	0	0	0.19129	0.613751	143.062	CDS	EAM_RS16005	EAM_3258	WP_004160726.1	DNA utilization protein GntX	NA	0.378997	0.504726
murQ CDS	reverse	0.05	0.05	0.190767	0.66417	1403.23	CDS	EAM_RS12220	EAM_2506	WP_004159181.1	N-acetylmuramic acid 6-phosphate etherase	0.896613	0.43939	0.434163
transcriptional regulator GcvA CDS	reverse	0.06	0.06	0.189393	0.617048	532.733	CDS	EAM_RS13320	EAM_2719	WP_013036199.1	transcriptional regulator GcvA	0.871375	0.378755	0.500039
flagellar basal body rod protein FlgF CDS	forward	0.05	0.05	0.189252	0.643483	339.282	CDS	EAM_RS07025	EAM_1443	WP_004157071.1	flagellar basal body rod protein FlgF	0.885693	0.408899	0.462834
cyclopropane-fatty-acyl-phospholipid synthase family protein CDS	reverse	0.07	0.07	0.188347	0.558368	607.204	CDS	EAM_RS06070	EAM_1242	WP_004156779.1	cyclopropane-fatty-acyl-phospholipid synthase family protein	0.849358	0.321813	0.585268
yebS CDS	forward	0.05	0.05	0.187721	0.652823	1045.2	CDS	EAM_RS09520	EAM_1976	WP_004157891.1	membrane integrity lipid transport subunit YebS	0.890644	0.417302	0.449844
phoU CDS	reverse	0.06	0.06	0.18768	0.599151	538.113	CDS	EAM_RS17020	EAM_3463	WP_004161204.1	phosphate signaling complex protein PhoU	0.866173	0.357063	0.525622
alaS CDS	reverse	0.05	0.05	0.18735	0.644707	5390.4	CDS	EAM_RS12920	EAM_2638	WP_004155915.1	alanine--tRNA ligase	0.886107	0.406287	0.461128
NUDIX hydrolase CDS	reverse	0.05	0.05	0.186617	0.659302	527.856	CDS	EAM_RS07380	EAM_1518	WP_004157202.1	NUDIX hydrolase	0.893131	0.423285	0.440877
glnD CDS	reverse	0.07	0.07	0.186307	0.554682	1225.65	CDS	EAM_RS03980	EAM_0817	WP_004159485.1	bifunctional uridylyltransferase/uridylyl-removing protein GlnD	0.847796	0.31537	0.590758
ogr/Delta-like zinc finger family protein CDS	forward	0	0	0.186146	0.649518	109.888	CDS	EAM_RS17995	EAM_0545	WP_004159970.1	ogr/Delta-like zinc finger family protein	NA	0.409625	0.454431
cupin domain-containing protein CDS	reverse	0.06	0.06	0.185937	0.596849	2661.44	CDS	EAM_RS07350	EAM_1512	WP_004157195.1	cupin domain-containing protein	0.865362	0.35153	0.528937
guaA CDS	reverse	0.06	0.06	0.185814	0.619827	2596.84	CDS	EAM_RS12005	EAM_2464	WP_013036159.1	glutamine-hydrolyzing GMP synthase	0.87255	0.374553	0.496095
cobalamin-independent methionine synthase II family protein CDS	forward	0.08	0.08	0.185393	0.537064	626.704	CDS	EAM_RS04665	EAM_0952	WP_004156230.1	cobalamin-independent methionine synthase II family protein	0.840528	0.300349	0.617259
mrcB CDS	forward	0.06	0.06	0.184902	0.597758	1854.88	CDS	EAM_RS03880	EAM_0797	WP_004159532.1	bifunctional glycosyl transferase/transpeptidase	0.865577	0.35044	0.527627
quinone oxidoreductase CDS	reverse	0.07	0.07	0.184415	0.556155	512.251	CDS	EAM_RS01560	EAM_0295	WP_004160441.1	quinone oxidoreductase	0.848051	0.313332	0.588562
rfaH CDS	reverse	0.04	0.04	0.184011	0.678799	1611.37	CDS	EAM_RS01100	EAM_0209	WP_004154962.1	transcription/translation regulatory transformerprotein RfaH	0.906162	0.444361	0.414102
trkA CDS	forward	0.07	0.07	0.183199	0.552738	1133.37	CDS	EAM_RS15540	EAM_3165	WP_004160552.1	Trk system potassium transporter TrkA	0.846148	0.308591	0.593662
tusC CDS	reverse	0.06	0.06	0.183193	0.615533	295.27	CDS	EAM_RS15735	EAM_3205	WP_004160606.1	sulfurtransferase complex subunit TusC	0.871375	0.364787	0.502191
SCP2 domain-containing protein CDS	forward	0.05	0.05	0.182899	0.652934	1474.03	CDS	EAM_RS01070	EAM_0203	WP_004154956.1	SCP2 domain-containing protein	0.890644	0.406723	0.44969
dnaN CDS	reverse	0.05	0.05	0.182685	0.636673	1619.89	CDS	EAM_RS16970	EAM_3452	WP_004161178.1	DNA polymerase III subunit beta	0.883863	0.386753	0.472356
secF CDS	forward	0.04	0.04	0.182525	0.694975	1634.06	CDS	EAM_RS04725	EAM_0964	WP_004156257.1	protein translocase subunit SecF	0.909865	0.465491	0.392112
msrQ CDS	forward	0.06	0.06	0.18244	0.629086	279.923	CDS	EAM_RS15390	EAM_3139	WP_033477543.1	protein-methionine-sulfoxide reductase heme-binding subunit MsrQ	0.878253	0.377712	0.483014
rhtA CDS	reverse	0.06	0.06	0.181996	0.601249	361.321	CDS	EAM_RS06225	EAM_1273	WP_004161989.1	threonine/homoserine exporter RhtA	0.866173	0.348247	0.522606
DUF1488 domain-containing protein CDS	reverse	0.06	0.06	0.181467	0.633048	407.949	CDS	EAM_RS18635	EAM_3156	WP_004160531.1	DUF1488 domain-containing protein	0.880659	0.380083	0.477441
potH CDS	forward	0.06	0.06	0.18141	0.59233	337.635	CDS	EAM_RS06355	EAM_1303	WP_004156861.1	putrescine ABC transporter permease PotH	0.865362	0.338792	0.535462
PHP domain-containing protein CDS	reverse	0.08	0.08	0.181362	0.529494	420.806	CDS	EAM_RS09040	EAM_1876	WP_004157744.1	PHP domain-containing protein	0.836881	0.288436	0.628779
clpX CDS	forward	0.04	0.04	0.180931	0.681198	7859.08	CDS	EAM_RS04870	EAM_0993	WP_004156305.1	ATP-dependent protease ATP-binding subunit ClpX	0.906162	0.440404	0.410829
astB CDS	forward	0.06	0.06	0.18072	0.618211	839.355	CDS	EAM_RS07810	EAM_1609	WP_004157344.1	N-succinylarginine dihydrolase	0.871623	0.36261	0.498387
mprA CDS	forward	0.05	0.05	0.180217	0.651194	704.058	CDS	EAM_RS12700	EAM_2603	WP_004159383.1	transcriptional repressor MprA	0.890644	0.398618	0.452104
rluE CDS	reverse	0.06	0.06	0.179913	0.594886	583.334	CDS	EAM_RS07385	EAM_1519	WP_004157203.1	23S rRNA pseudouridine(2457) synthase RluE	0.865362	0.33833	0.531769
rstA CDS	forward	0.07	0.07	0.179829	0.547045	402.115	CDS	EAM_RS08660	EAM_1784	WP_004157629.1	two-component system response regulator RstA	0.84358	0.298623	0.602194
dapE CDS	forward	0.04	0.04	0.179431	0.67244	897.475	CDS	EAM_RS11775	EAM_2418	WP_004158981.1	succinyl-diaminopimelate desuccinylase	0.901972	0.424387	0.422802
cra CDS	forward	0.07	0.07	0.179428	0.546361	429.35	CDS	EAM_RS03370	EAM_0687	WP_004159726.1	catabolite repressor/activator	0.843387	0.29745	0.603222
apaG CDS	reverse	0.07	0.07	0.179306	0.573901	486.315	CDS	EAM_RS03265	EAM_0665	WP_004159754.1	Co2+/Mg2+ efflux protein ApaG	0.858805	0.318871	0.562315
RnfH family protein CDS	reverse	0.06	0.06	0.17894	0.598786	359.637	CDS	EAM_RS12350	EAM_2531	WP_004159216.1	RnfH family protein	0.866147	0.340094	0.526147
phoH CDS	reverse	0.03	0.03	0.178887	0.751326	30092.5	CDS	EAM_RS09925	EAM_2055	WP_004158085.1	phosphate starvation-inducible protein PhoH	0.931821	0.564505	0.316892
cyoB CDS	reverse	0.03	0.03	0.178556	0.731617	17735.5	CDS	EAM_RS04825	EAM_0984	WP_004156289.1	cytochrome o ubiquinol oxidase subunit I	0.923672	0.52061	0.342976
hinT CDS	forward	0.06	0.06	0.177503	0.580661	674.089	CDS	EAM_RS07145	EAM_1467	WP_004157136.1	purine nucleoside phosphoramidase	0.861999	0.321319	0.55242
pspF CDS	forward	0.07	0.07	0.177364	0.570998	368.284	CDS	EAM_RS08875	EAM_1841	WP_004157701.1	phage shock protein operon transcriptional activator	0.857815	0.313041	0.566582
LrgB family protein CDS	forward	0.05	0.05	0.176777	0.668292	250.728	CDS	EAM_RS01675	EAM_0323	WP_004160396.1	LrgB family protein	0.899953	0.412555	0.428493
sigma-54-dependent Fis family transcriptional regulator CDS	reverse	0.06	0.06	0.176757	0.603836	2473.68	CDS	EAM_RS10255	EAM_2120	WP_004158228.1	sigma-54-dependent Fis family transcriptional regulator	0.867934	0.340642	0.518893
glnQ CDS	reverse	0.05	0.05	0.17657	0.640387	683.339	CDS	EAM_RS06200	EAM_1268	WP_004156814.1	glutamine ABC transporter ATP-binding protein GlnQ	0.884683	0.377967	0.467158
murG CDS	forward	0.04	0.04	0.175787	0.680441	852.685	CDS	EAM_RS03420	EAM_0698	WP_004159713.1	undecaprenyldiphospho-muramoylpentapeptide beta-N-acetylglucosaminyltransferase	0.906162	0.426811	0.411861
rsmA CDS	reverse	0.06	0.06	0.175553	0.581566	826.91	CDS	EAM_RS03270	EAM_0666	WP_004159752.1	16S rRNA (adenine(1518)-N(6)/adenine(1519)-N(6))- dimethyltransferase RsmA	0.861999	0.318552	0.551099
ybfE CDS	reverse	0	0	0.175116	0.670664	112.345	CDS	EAM_RS05620	EAM_1153	WP_004156655.1	LexA regulated protein	NA	0.411808	0.425238
apaH CDS	reverse	0.06	0.06	0.174038	0.601253	615.619	CDS	EAM_RS03260	EAM_0664	WP_004159755.1	bis(5'-nucleosyl)-tetraphosphatase (symmetrical)ApaH	0.866173	0.333025	0.522599
oppC CDS	reverse	0.06	0.06	0.173017	0.592344	341.394	CDS	EAM_RS09130	EAM_1895	WP_004157767.1	oligopeptide ABC transporter permease OppC	0.865362	0.323129	0.535443
xseA CDS	forward	0.04	0.04	0.172223	0.693183	825.261	CDS	EAM_RS12015	EAM_2466	WP_004159094.1	exodeoxyribonuclease VII large subunit	0.909865	0.436517	0.394539
mlaD CDS	reverse	0.05	0.05	0.17097	0.64564	984.975	CDS	EAM_RS15170	EAM_3095	WP_004155098.1	outer membrane lipid asymmetry maintenance protein MlaD	0.886943	0.371814	0.459827
bifunctional aspartate kinase/homoserine dehydrogenase II CDS	forward	0.06	0.06	0.170937	0.631411	1674.63	CDS	EAM_RS00675	EAM_0134	WP_004154871.1	bifunctional aspartate kinase/homoserine dehydrogenase II	0.879339	0.356311	0.479741
ridA CDS	forward	0.03	0.03	0.168812	0.745115	1334.55	CDS	EAM_RS14975	EAM_3056	WP_004155147.1	2-iminobutanoate/2-iminopropanoate deaminase	0.930456	0.51928	0.325088
cysS CDS	forward	0.04	0.04	0.168623	0.706695	1792.82	CDS	EAM_RS05195	EAM_1063	WP_013035922.1	cysteine--tRNA ligase	0.912566	0.448111	0.376298
lpxK CDS	forward	0.05	0.05	0.168523	0.657136	699.815	CDS	EAM_RS06545	EAM_1344	WP_004156927.1	tetraacyldisaccharide 4'-kinase	0.893131	0.379667	0.44387
dgt CDS	forward	0.06	0.06	0.167896	0.595582	1414.24	CDS	EAM_RS03960	EAM_0813	WP_004159496.1	dGTPase	0.865362	0.316328	0.530764
pmrB CDS	forward	0.05	0.05	0.167574	0.661258	1103.31	CDS	EAM_RS15120	EAM_3084	WP_004155109.1	two-component system sensor histidine kinase PmrB	0.895337	0.382435	0.438177
aminodeoxychorismate synthase component II CDS	reverse	0.04	0.04	0.16745	0.687597	716.343	CDS	EAM_RS15850	EAM_3228	WP_004160665.1	aminodeoxychorismate synthase component II	0.908706	0.416421	0.402118
dxs CDS	reverse	0.05	0.05	0.166934	0.665913	1823.45	CDS	EAM_RS04770	EAM_0973	WP_004156270.1	1-deoxy-D-xylulose-5-phosphate synthase	0.898078	0.386632	0.431764
ShlB/FhaC/HecB family hemolysin secretion/activation protein CDS	forward	0.03	0.03	0.166531	0.728879	2828.17	CDS	EAM_RS03075	EAM_0625	WP_004159813.1	ShlB/FhaC/HecB family hemolysin secretion/activation protein	0.923672	0.480447	0.346617
mutT CDS	forward	0.06	0.06	0.166304	0.619635	1228.94	CDS	EAM_RS03550	EAM_0724	WP_004159680.1	8-oxo-dGTP diphosphatase MutT	0.87255	0.335042	0.496368
fadR CDS	reverse	0.05	0.05	0.166248	0.67015	915.48	CDS	EAM_RS09380	EAM_1946	WP_004157837.1	fatty acid metabolism transcriptional regulator FadR	0.901566	0.390307	0.425942
isoaspartyl peptidase/L-asparaginase CDS	forward	0.05	0.05	0.16531	0.641918	311.571	CDS	EAM_RS06280	EAM_1285	WP_004156834.1	isoaspartyl peptidase/L-asparaginase	0.885386	0.35549	0.465019
glnS CDS	forward	0.04	0.04	0.164564	0.692127	2788.78	CDS	EAM_RS05600	EAM_1149	WP_004156649.1	glutamine--tRNA ligase	0.909624	0.415597	0.39597
aas CDS	reverse	0.05	0.05	0.164201	0.652797	1291.09	CDS	EAM_RS13470	EAM_2746	WP_004155682.1	bifunctional acyl-ACP--phospholipid O-acyltransferase/long-chain-fatty-acid--ACP ligase	0.890644	0.364988	0.44988
chloride channel protein CDS	forward	0.04	0.04	0.163658	0.684767	850.513	CDS	EAM_RS02540	EAM_0500	WP_004160025.1	chloride channel protein	0.908706	0.403131	0.405967
atpG CDS	reverse	0.03	0.03	0.163591	0.757576	7811.64	CDS	EAM_RS17085	EAM_3475	WP_004163514.1	F0F1 ATP synthase subunit gamma	0.933294	0.529994	0.308665
DeoR/GlpR family DNA-binding transcription regulator CDS	reverse	0.05	0.05	0.162498	0.653412	827.688	CDS	EAM_RS05370	EAM_1104	WP_004156597.1	DeoR/GlpR family DNA-binding transcription regulator	0.890644	0.361889	0.449028
LPS biosynthesis-modulating metalloenzyme YejM CDS	forward	0.06	0.06	0.162334	0.595355	1166.94	CDS	EAM_RS10860	EAM_2240	WP_004158492.1	LPS biosynthesis-modulating metalloenzyme YejM	0.865362	0.305661	0.531093
TetR family transcriptional regulator C-terminaldomain-containing protein CDS	reverse	0.06	0.06	0.162208	0.624059	397.592	CDS	EAM_RS08105	EAM_1669	WP_004157433.1	TetR family transcriptional regulator C-terminaldomain-containing protein	0.874899	0.330965	0.490106
trpR CDS	forward	0.06	0.06	0.161628	0.583511	381.853	CDS	EAM_RS03115	EAM_0634	WP_004159797.1	trp operon repressor	0.863723	0.2948	0.548263
hypothetical protein CDS	forward	0.06	0.06	0.160867	0.616282	301.089	CDS	EAM_RS08815	EAM_1828	WP_004157686.1	hypothetical protein	0.871375	0.32101	0.501127
YggT family protein CDS	forward	0.05	0.05	0.160163	0.669074	636.434	CDS	EAM_RS13930	EAM_2840	WP_004155455.1	YggT family protein	0.900563	0.37472	0.427419
pyridoxamine 5'-phosphate oxidase family protein CDS	reverse	0.05	0.05	0.159402	0.64392	674.172	CDS	EAM_RS05305	EAM_1089	WP_004156578.1	pyridoxamine 5'-phosphate oxidase family protein	0.885693	0.344859	0.462225
MFS transporter CDS	forward	0.03	0.03	0.159265	0.754657	3028.22	CDS	EAM_RS03335	EAM_0679	WP_004159734.1	MFS transporter	0.932178	0.50964	0.312504
yihX CDS	forward	0.05	0.05	0.158835	0.656725	560.973	CDS	EAM_RS00195	EAM_0034	WP_004154753.1	glucose-1-phosphatase	0.893131	0.357384	0.444439
cutC CDS	reverse	0.03	0.03	0.158743	0.749087	2150.34	CDS	EAM_RS09715	EAM_2015	WP_004158007.1	copper homeostasis protein CutC	0.931371	0.496317	0.319843
YbjN domain-containing protein CDS	forward	0.06	0.06	0.158446	0.627714	459.053	CDS	EAM_RS06340	EAM_1300	WP_024015208.1	YbjN domain-containing protein	0.87822	0.326729	0.484947
GMP reductase CDS	forward	0.04	0.04	0.157903	0.697871	4053.09	CDS	EAM_RS03570	EAM_0728	WP_004159675.1	GMP reductase	0.910975	0.406761	0.388196
yjjX CDS	reverse	0.04	0.04	0.157801	0.680011	582.049	CDS	EAM_RS03120	EAM_0635	WP_004159796.1	inosine/xanthosine triphosphatase	0.906162	0.382595	0.412448
ampR CDS	forward	0.03	0.03	0.157703	0.752841	681.913	CDS	EAM_RS14285	EAM_2915	WP_099258394.1	LysR family transcriptional regulator AmpR	0.932178	0.500812	0.314895
rhodanese CDS	reverse	0.06	0.06	0.156913	0.58751	251.379	CDS	EAM_RS11300	EAM_2332	WP_004158699.1	rhodanese	0.864668	0.289269	0.542447
CidA/LrgA family protein CDS	forward	0	0	0.156431	0.603691	132.89	CDS	EAM_RS10660	EAM_2200	WP_004158399.1	CidA/LrgA family protein	NA	0.30135	0.519101
rsxG CDS	reverse	0.05	0.05	0.156385	0.649372	516.899	CDS	EAM_RS08210	EAM_1690	WP_004157467.1	electron transport complex subunit RsxG	0.889386	0.343979	0.454635
tldD CDS	reverse	0.04	0.04	0.156141	0.690437	1566.74	CDS	EAM_RS15340	EAM_3129	WP_013036277.1	metalloprotease TldD	0.909507	0.392056	0.398262
rsmF CDS	forward	0.06	0.06	0.155949	0.609617	786.556	CDS	EAM_RS09530	EAM_1978	WP_004157893.1	16S rRNA (cytosine(1407)-C(5))-methyltransferaseRsmF	0.86811	0.305412	0.510621
ccmB CDS	reverse	0	0	0.155771	0.607457	182.829	CDS	EAM_RS11435	EAM_2357	WP_004162647.1	heme exporter protein CcmB	NA	0.303229	0.513707
ftsA CDS	forward	0.06	0.06	0.155766	0.610796	1481.32	CDS	EAM_RS03440	EAM_0702	WP_004159709.1	cell division protein FtsA	0.86811	0.306062	0.508937
metB CDS	forward	0.06	0.06	0.155384	0.593022	650.412	CDS	EAM_RS00670	EAM_0133	WP_004154870.1	cystathionine gamma-synthase	0.865362	0.29073	0.534461
ettA CDS	reverse	0.04	0.04	0.155354	0.679317	4331.61	CDS	EAM_RS03090	EAM_0628	WP_004159807.1	energy-dependent translational throttle protein EttA	0.906162	0.3758	0.413396
mutY CDS	forward	0.04	0.04	0.154993	0.693856	526.953	CDS	EAM_RS13960	EAM_2846	WP_004155443.1	A/G-specific adenine glycosylase	0.909865	0.393754	0.393628
ribA CDS	forward	0.03	0.03	0.154465	0.757639	1471.65	CDS	EAM_RS08990	EAM_1865	WP_004157733.1	GTP cyclohydrolase II	0.933294	0.500564	0.308583
aldo/keto reductase CDS	reverse	0.06	0.06	0.15436	0.621925	1120.96	CDS	EAM_RS09325	EAM_1933	WP_004157817.1	aldo/keto reductase	0.873253	0.313024	0.493124
SelT/SelW/SelH family protein CDS	reverse	0	0	0.153945	0.625766	114.886	CDS	EAM_RS08390	EAM_1727	WP_004157533.1	SelT/SelW/SelH family protein	NA	0.315658	0.487695
ivy CDS	forward	0.03	0.03	0.151984	0.751102	1285.49	CDS	EAM_RS14275	EAM_2913	WP_004155331.1	Ivy family C-type lysozyme inhibitor	0.931821	0.479163	0.317187
pncC CDS	reverse	0.04	0.04	0.151914	0.699957	866.891	CDS	EAM_RS12935	EAM_2641	WP_004155912.1	nicotinamide-nucleotide amidase	0.911009	0.394196	0.385378
AtzE family amidohydrolase CDS	reverse	0.03	0.03	0.151883	0.730222	221.621	CDS	EAM_RS04260	EAM_0866	WP_004156063.1	AtzE family amidohydrolase	0.923672	0.440457	0.34483
der CDS	reverse	0.04	0.04	0.151751	0.706388	1829.92	CDS	EAM_RS12040	EAM_2471	WP_004159103.1	ribosome biogenesis GTPase Der	0.912566	0.402832	0.376711
rluF CDS	reverse	0.05	0.05	0.151569	0.640301	515.293	CDS	EAM_RS00215	EAM_0038	WP_004154758.1	23S rRNA pseudouridine(2604) synthase RluF	0.884683	0.324366	0.467278
glucose/quinate/shikimate family membrane-bound PQQ-dependent dehydrogenase CDS	forward	0.04	0.04	0.151461	0.671181	1226.78	CDS	EAM_RS05300	EAM_1088	WP_004156572.1	glucose/quinate/shikimate family membrane-bound PQQ-dependent dehydrogenase	0.901621	0.356776	0.424528
pqqF CDS	forward	0.04	0.04	0.15074	0.687768	1271.03	CDS	EAM_RS02615	EAM_0517	WP_004163300.1	pyrroloquinoline quinone biosynthesis protein PqqF	0.908706	0.375083	0.401885
aphA CDS	reverse	0.04	0.04	0.150553	0.672123	495.453	CDS	EAM_RS12215	EAM_2505	WP_004159179.1	phosphatidylglycerophosphatase C	0.901972	0.355719	0.423237
epmA CDS	forward	0.04	0.04	0.150499	0.672898	763.175	CDS	EAM_RS02185	EAM_0426	WP_004160169.1	elongation factor P--(R)-beta-lysine ligase	0.901972	0.356485	0.422174
emrA CDS	forward	0.05	0.05	0.150145	0.652894	588.401	CDS	EAM_RS12705	EAM_2604	WP_004159384.1	multidrug efflux MFS transporter periplasmic adaptor subunit EmrA	0.890644	0.333845	0.449745
rraB CDS	reverse	0.03	0.03	0.149732	0.767325	1553	CDS	EAM_RS14955	EAM_3052	WP_004155152.1	ribonuclease E inhibitor RraB	0.937549	0.506063	0.295876
type VI secretion system tube protein Hcp CDS	forward	0.02	0.02	0.148938	0.790736	2456.67	CDS	EAM_RS02845	EAM_0580	WP_004159899.1	type VI secretion system tube protein Hcp	0.945076	0.561279	0.265355
LOG family protein CDS	forward	0.04	0.04	0.148654	0.69996	1891.41	CDS	EAM_RS13300	EAM_2715	WP_013036198.1	LOG family protein	0.911009	0.385739	0.385374
astD CDS	forward	0.04	0.04	0.148279	0.678309	1375.88	CDS	EAM_RS07805	EAM_1608	WP_004157343.1	succinylglutamate-semialdehyde dehydrogenase	0.906162	0.357496	0.414771
bamB CDS	reverse	0.03	0.03	0.148018	0.744858	2747.1	CDS	EAM_RS12045	EAM_2472	WP_004159104.1	outer membrane protein assembly factor BamB	0.930456	0.454844	0.325427
ftsE CDS	reverse	0.05	0.05	0.147766	0.647024	1506.48	CDS	EAM_RS16185	EAM_3294	WP_004160810.1	cell division ATP-binding protein FtsE	0.887952	0.322703	0.4579
yegS CDS	forward	0.03	0.03	0.147112	0.731539	1341.75	CDS	EAM_RS10615	EAM_2191	WP_004158375.1	lipid kinase YegS	0.923672	0.428797	0.34308
DUF423 domain-containing protein CDS	reverse	0	0	0.147046	0.635083	192.497	CDS	EAM_RS13315	EAM_2718	WP_004155745.1	DUF423 domain-containing protein	NA	0.309841	0.474585
sugar transporter CDS	forward	0.04	0.04	0.146719	0.703823	807.461	CDS	EAM_RS08530	EAM_1758	WP_013036035.1	sugar transporter	0.911399	0.385934	0.380165
aaeA CDS	reverse	0.05	0.05	0.146538	0.652804	526.888	CDS	EAM_RS15325	EAM_3126	WP_004155055.1	p-hydroxybenzoic acid efflux pump subunit AaeA	0.890644	0.325733	0.44987
biotin transporter BioY CDS	forward	0	0	0.146345	0.733106	148.002	CDS	EAM_RS03675	EAM_0753	WP_004159641.1	biotin transporter BioY	NA	0.429168	0.340997
ackA CDS	forward	0.04	0.04	0.146201	0.675685	1705.28	CDS	EAM_RS11160	EAM_2301	WP_004158633.1	acetate kinase	0.904113	0.349462	0.418359
nuoH CDS	reverse	0.03	0.03	0.146188	0.771662	3165.04	CDS	EAM_RS11090	EAM_2286	WP_004158600.1	NADH-quinone oxidoreductase subunit NuoH	0.937549	0.503744	0.290202
glk CDS	reverse	0.04	0.04	0.146074	0.708742	1964.28	CDS	EAM_RS11525	EAM_2374	WP_004158793.1	glucokinase	0.913871	0.391047	0.373546
gndA CDS	reverse	0.03	0.03	0.145835	0.747648	7079.99	CDS	EAM_RS10405	EAM_2150	WP_004158290.1	NADP-dependent phosphogluconate dehydrogenase	0.931371	0.453267	0.321742
ftsY CDS	reverse	0.04	0.04	0.145832	0.68705	1552.03	CDS	EAM_RS16190	EAM_3295	WP_004167356.1	signal recognition particle-docking protein FtsY	0.908706	0.36199	0.402861
purF CDS	reverse	0.03	0.03	0.145275	0.731903	3110.47	CDS	EAM_RS11235	EAM_2318	WP_004158674.1	amidophosphoribosyltransferase	0.923672	0.424042	0.342596
luxS CDS	reverse	0.03	0.03	0.145142	0.762461	2568.78	CDS	EAM_RS12875	EAM_2633	WP_004155926.1	S-ribosylhomocysteine lyase	0.935739	0.480206	0.30225
ilvA CDS	forward	0.04	0.04	0.145142	0.700282	1004.53	CDS	EAM_RS00810	EAM_0155	WP_004154899.1	threonine ammonia-lyase, biosynthetic	0.911009	0.377051	0.384939
nudB CDS	reverse	0.04	0.04	0.145007	0.71351	973.629	CDS	EAM_RS09680	EAM_2007	WP_004157968.1	dihydroneopterin triphosphate diphosphatase	0.915196	0.394957	0.367146
bioH CDS	reverse	0.03	0.03	0.14481	0.731386	418.602	CDS	EAM_RS16000	EAM_3257	WP_004160723.1	pimeloyl-ACP methyl ester esterase BioH	0.923672	0.421839	0.343282
fpr CDS	reverse	0.04	0.04	0.144449	0.694313	537.51	CDS	EAM_RS00590	EAM_0114	WP_004154847.1	ferredoxin--NADP(+) reductase	0.909865	0.367547	0.393009
sdaA CDS	forward	0.03	0.03	0.143684	0.759686	2515.17	CDS	EAM_RS09465	EAM_1964	WP_004157878.1	L-serine ammonia-lyase	0.934655	0.469719	0.305894
nhaA CDS	forward	0.03	0.03	0.140651	0.744127	1157.71	CDS	EAM_RS03200	EAM_0652	WP_004159770.1	Na+/H+ antiporter NhaA	0.930456	0.430925	0.326393
amiA CDS	forward	0.05	0.05	0.140129	0.642238	656.812	CDS	EAM_RS11710	EAM_2404	WP_004158935.1	N-acetylmuramoyl-L-alanine amidase AmiA	0.885386	0.301629	0.464573
dut CDS	reverse	0.04	0.04	0.139881	0.695355	850.625	CDS	EAM_RS00375	EAM_0070	WP_004154794.1	dUTP diphosphatase	0.909925	0.357204	0.391599
rplY CDS	forward	0.02	0.02	0.139361	0.79907	3230.57	CDS	EAM_RS10845	EAM_2237	WP_004158483.1	50S ribosomal protein L25	0.948051	0.547476	0.254551
CsgG/HfaB family protein CDS	forward	0.03	0.03	0.138987	0.780816	222.269	CDS	EAM_RS04625	EAM_0944	WP_004156209.1	CsgG/HfaB family protein	0.938556	0.499494	0.278256
treA CDS	reverse	0.03	0.03	0.138971	0.738108	1134.1	CDS	EAM_RS07450	EAM_1533	WP_004157232.1	alpha,alpha-trehalase TreA	0.92807	0.415635	0.334359
ygfZ CDS	forward	0.04	0.04	0.138437	0.697226	1435.35	CDS	EAM_RS13665	EAM_2785	WP_004155590.1	tRNA-modifying protein YgfZ	0.910975	0.355816	0.389068
YbfA family protein CDS	forward	0.03	0.03	0.138147	0.762707	1381.54	CDS	EAM_RS05645	EAM_1158	WP_004156660.1	YbfA family protein	0.935739	0.45755	0.301927
hypothetical protein CDS	forward	0.03	0.03	0.137585	0.77961	226.396	CDS	EAM_RS10235	EAM_2116	WP_004158223.1	hypothetical protein	0.938348	0.491677	0.279827
inosine/guanosine kinase CDS	forward	0.05	0.05	0.137523	0.639208	946.25	CDS	EAM_RS05065	EAM_1035	WP_004156409.1	inosine/guanosine kinase	0.884683	0.293347	0.468807
tolQ CDS	forward	0.04	0.04	0.137162	0.684878	636.712	CDS	EAM_RS05740	EAM_1177	WP_004156678.1	Tol-Pal system protein TolQ	0.908706	0.337991	0.405816
metE CDS	forward	0.04	0.04	0.137087	0.718308	1201.95	CDS	EAM_RS01045	EAM_0198	WP_004154951.1	5-methyltetrahydropteroyltriglutamate-- homocysteine S-methyltransferase	0.918933	0.380035	0.360721
aspartate aminotransferase family protein CDS	reverse	0.04	0.04	0.137009	0.722034	1852.08	CDS	EAM_RS15845	EAM_3227	WP_004163439.1	aspartate aminotransferase family protein	0.921075	0.385138	0.355741
LytTR family transcriptional regulator DNA-binding domain-containing protein CDS	forward	0.04	0.04	0.1364	0.722588	356.871	CDS	EAM_RS18905			LytTR family transcriptional regulator DNA-binding domain-containing protein	0.921283	0.384223	0.355002
zapB CDS	forward	0.03	0.03	0.135518	0.760829	981.607	CDS	EAM_RS00620	EAM_0120	WP_004154859.1	cell division protein ZapB	0.935535	0.445208	0.304393
cyoE CDS	reverse	0.02	0.02	0.135248	0.805349	6574.23	CDS	EAM_RS04810	EAM_0981	WP_004156286.1	heme o synthase	0.94961	0.54883	0.246431
truC CDS	reverse	0.04	0.04	0.135009	0.709465	292.941	CDS	EAM_RS13280	EAM_2711	WP_004155758.1	tRNA pseudouridine(65) synthase TruC	0.913871	0.362367	0.372575
eno CDS	reverse	0.02	0.02	0.134908	0.807147	16147.2	CDS	EAM_RS13240	EAM_2703	WP_004155767.1	phosphopyruvate hydratase	0.94961	0.552656	0.244108
pstB CDS	reverse	0.04	0.04	0.1342	0.692081	450.378	CDS	EAM_RS17025	EAM_3464	WP_004161212.1	phosphate ABC transporter ATP-binding protein PstB	0.909624	0.338862	0.396033
benzoate/H(+) symporter BenE family transporter CDS	reverse	0.04	0.04	0.134122	0.689861	526.341	CDS	EAM_RS07340	EAM_1510	WP_004157193.1	benzoate/H(+) symporter BenE family transporter	0.909507	0.336108	0.399044
DUF1289 domain-containing protein CDS	forward	0.04	0.04	0.133779	0.687388	237.248	CDS	EAM_RS08135	EAM_1674	WP_004157440.1	DUF1289 domain-containing protein	0.908706	0.332451	0.402402
rpoD CDS	forward	0.03	0.03	0.133486	0.741381	7619.35	CDS	EAM_RS14725	EAM_3005	WP_004155205.1	RNA polymerase sigma factor RpoD	0.929193	0.404473	0.330025
hemH CDS	forward	0.03	0.03	0.133411	0.767752	2756.86	CDS	EAM_RS05060	EAM_1034	WP_004156400.1	ferrochelatase	0.937549	0.451755	0.295317
XRE family transcriptional regulator CDS	forward	0.04	0.04	0.133105	0.72354	505.522	CDS	EAM_RS07345	EAM_1511	WP_004157194.1	XRE family transcriptional regulator	0.921636	0.376288	0.353732
TetR/AcrR family transcriptional regulator CDS	reverse	0.04	0.04	0.132901	0.713792	315.59	CDS	EAM_RS08400	EAM_1729	WP_004157535.1	TetR/AcrR family transcriptional regulator	0.915196	0.362358	0.366768
minD CDS	forward	0.03	0.03	0.132804	0.730203	3210.72	CDS	EAM_RS09410	EAM_1953	WP_004157848.1	septum site-determining protein MinD	0.923672	0.3851	0.344855
matP CDS	forward	0.03	0.03	0.132541	0.725283	749.559	CDS	EAM_RS06700	EAM_1376	WP_004156982.1	macrodomain Ter protein MatP	0.922995	0.377171	0.351408
recQ CDS	forward	0.04	0.04	0.132384	0.718389	1597.73	CDS	EAM_RS01010	EAM_0191	WP_004154941.1	ATP-dependent DNA helicase RecQ	0.918933	0.367108	0.360612
Lon protease family protein CDS	reverse	0.04	0.04	0.131951	0.670918	1156.38	CDS	EAM_RS06695	EAM_1375	WP_004156981.1	Lon protease family protein	0.901621	0.310554	0.424889
DNA-3-methyladenine glycosylase I CDS	forward	0.04	0.04	0.131378	0.67976	389.003	CDS	EAM_RS02990	EAM_0608	WP_004159843.1	DNA-3-methyladenine glycosylase I	0.906162	0.318267	0.41279
trmL CDS	reverse	0.03	0.03	0.131185	0.729743	345.136	CDS	EAM_RS00515	EAM_0098	WP_004154828.1	tRNA (uridine(34)/cytosine(34)/5- carboxymethylaminomethyluridine(34)-2'-O)- methyltransferase TrmL	0.923672	0.379731	0.345467
hypothetical protein CDS	forward	0.03	0.03	0.131131	0.781872	2011.31	CDS	EAM_RS19530	EAM_0270	WP_004160480.1	hypothetical protein	0.938556	0.473601	0.27688
SDR family oxidoreductase CDS	reverse	0.03	0.03	0.131091	0.787566	314.155	CDS	EAM_RS08740	EAM_1812	WP_004157652.1	SDR family oxidoreductase	0.942565	0.486473	0.269473
rsmS CDS	reverse	0.03	0.03	0.131071	0.770288	375.314	CDS	EAM_RS18095	EAM_1019	WP_004156365.1	pleiotropic regulatory protein RsmS	0.937549	0.448876	0.291998
rsmH CDS	forward	0.03	0.03	0.130765	0.739542	1703.07	CDS	EAM_RS03380	EAM_0690	WP_004159722.1	16S rRNA (cytosine(1402)-N(4))-methyltransferaseRsmH	0.928166	0.393327	0.33246
yvcK CDS	reverse	0.04	0.04	0.130303	0.700853	994.683	CDS	EAM_RS05945	EAM_1217	WP_004156742.1	uridine diphosphate-N-acetylglucosamine-binding protein YvcK	0.911009	0.339181	0.384169
DNA polymerase III subunit theta CDS	forward	0	0	0.130171	0.75575	129.331	CDS	EAM_RS09585	EAM_1989	WP_004157912.1	DNA polymerase III subunit theta	NA	0.418465	0.311067
cysteine protease CDS	forward	0	0	0.130094	0.777343	195.645	CDS	EAM_RS02170	EAM_0423	WP_071524097.1	cysteine protease	NA	0.460047	0.282784
tssC CDS	forward	0.03	0.03	0.12926	0.776723	2890.81	CDS	EAM_RS02840	EAM_0579	WP_004159902.1	type VI secretion system contractile sheath large subunit	0.937862	0.455797	0.283592
folB CDS	reverse	0.03	0.03	0.129086	0.771835	943.804	CDS	EAM_RS14700	EAM_3000	WP_013036260.1	bifunctional dihydroneopterin aldolase/7,8-dihydroneopterin epimerase	0.937549	0.445163	0.289975
metal-dependent hydrolase CDS	forward	0.03	0.03	0.128564	0.75714	649.126	CDS	EAM_RS03020	EAM_0614	WP_004159829.1	metal-dependent hydrolase	0.933294	0.415745	0.309239
transcriptional regulator CDS	forward	0.03	0.03	0.128316	0.739125	871.032	CDS	EAM_RS14425	EAM_2943	WP_004155288.1	transcriptional regulator	0.92807	0.385318	0.333012
hypothetical protein CDS	forward	0.03	0.03	0.126529	0.743222	332.492	CDS	EAM_RS10945	EAM_2260	WP_004162607.1	hypothetical protein	0.930456	0.386242	0.327589
nrdA CDS	forward	0.04	0.04	0.125666	0.685161	2771.68	CDS	EAM_RS10980	EAM_2266	WP_004158554.1	ribonucleoside-diphosphate reductase subunit alpha	0.908706	0.309957	0.405431
maf CDS	reverse	0.04	0.04	0.125581	0.708917	465.38	CDS	EAM_RS15355	EAM_3132	WP_004155047.1	septum formation inhibitor Maf	0.913871	0.336399	0.37331
cytR CDS	reverse	0.04	0.04	0.125542	0.676869	755.57	CDS	EAM_RS00645	EAM_0125	WP_004154865.1	DNA-binding transcriptional regulator CytR	0.905052	0.301249	0.416739
rimI CDS	forward	0.04	0.04	0.124261	0.702693	256.956	CDS	EAM_RS02790	EAM_0568	WP_013035842.1	ribosomal protein S18-alanine N-acetyltransferase	0.911399	0.325558	0.381688
winged helix-turn-helix domain-containing protein CDS	forward	0.03	0.03	0.12349	0.756789	659.051	CDS	EAM_RS12510	EAM_2563	WP_004159279.1	winged helix-turn-helix domain-containing protein	0.933294	0.398741	0.3097
nucleoside transporter CDS	reverse	0.03	0.03	0.12325	0.736967	805.581	CDS	EAM_RS00355	EAM_0066	WP_004154788.1	nucleoside transporter	0.927065	0.366956	0.335872
lysine decarboxylase LdcC CDS	forward	0.03	0.03	0.123003	0.731885	1084.36	CDS	EAM_RS04075	EAM_0836	WP_004159429.1	lysine decarboxylase LdcC	0.923672	0.359009	0.342619
nadR CDS	forward	0.04	0.04	0.122822	0.702932	920.7	CDS	EAM_RS03065	EAM_0623	WP_004159818.1	multifunctional transcriptional regulator/nicotinamide-nucleotide adenylyltransferase/ribosylnicotinamide kinase NadR	0.911399	0.322057	0.381366
amidohydrolase family protein CDS	forward	0.03	0.03	0.12239	0.733971	297.744	CDS	EAM_RS09170	EAM_1903	WP_004157780.1	amidohydrolase family protein	0.924573	0.360132	0.339848
nagA CDS	reverse	0.04	0.04	0.122151	0.700663	1077.98	CDS	EAM_RS05585	EAM_1146	WP_004156646.1	N-acetylglucosamine-6-phosphate deacetylase	0.911009	0.31775	0.384426
pdxY CDS	forward	0.03	0.03	0.122048	0.774235	1265.39	CDS	EAM_RS19745	EAM_1682		pyridoxal kinase PdxY	0.937862	0.425491	0.286839
MHS family MFS transporter CDS	forward	0.03	0.03	0.12106	0.769924	789.842	CDS	EAM_RS16590	EAM_3376	WP_013036306.1	MHS family MFS transporter	0.937549	0.413918	0.292474
hemolysin family protein CDS	reverse	0.03	0.03	0.120131	0.786334	2018.47	CDS	EAM_RS02355	EAM_0458	WP_004160092.1	hemolysin family protein	0.941876	0.443167	0.271075
membrane protein CDS	forward	0.03	0.03	0.119862	0.749078	226.957	CDS	EAM_RS09495	EAM_1971	WP_004157886.1	membrane protein	0.931371	0.374737	0.319856
NupC/NupG family nucleoside CNT transporter CDS	forward	0.04	0.04	0.119851	0.691404	1172.09	CDS	EAM_RS11550	EAM_2379	WP_004158805.1	NupC/NupG family nucleoside CNT transporter	0.909549	0.30193	0.39695
oxidative damage protection protein CDS	forward	0.03	0.03	0.119015	0.73125	224.886	CDS	EAM_RS13965	EAM_2847	WP_004155441.1	oxidative damage protection protein	0.923672	0.346513	0.343464
ArsC family reductase CDS	forward	0	0	0.117509	0.811533	72.9561	CDS	EAM_RS11770	EAM_2417	WP_004158980.1	ArsC family reductase	NA	0.492806	0.238449
dienelactone hydrolase family protein CDS	reverse	0.03	0.03	0.116402	0.768072	2873.55	CDS	EAM_RS01050	EAM_0199	WP_004154952.1	dienelactone hydrolase family protein	0.937549	0.39472	0.294898
msbA CDS	forward	0.04	0.04	0.116137	0.712513	1386.28	CDS	EAM_RS06540	EAM_1343	WP_004156926.1	lipid A ABC transporter ATP-binding protein/permease MsbA	0.914414	0.315176	0.368483
HAD-IIA family hydrolase CDS	reverse	0.03	0.03	0.115875	0.74495	669.701	CDS	EAM_RS05575	EAM_1144	WP_004156644.1	HAD-IIA family hydrolase	0.930456	0.356203	0.325306
dnaQ CDS	forward	0.04	0.04	0.115359	0.68759	385.44	CDS	EAM_RS04210	EAM_0857	WP_004156044.1	DNA polymerase III subunit epsilon	0.908706	0.28687	0.402128
flagellar hook-length control protein FliK CDS	reverse	0.03	0.03	0.115302	0.777013	566.809	CDS	EAM_RS07255	EAM_1491	WP_004157166.1	flagellar hook-length control protein FliK	0.937862	0.407122	0.283214
HI1450 family dsDNA-mimic protein CDS	forward	0	0	0.115234	0.723226	189.283	CDS	EAM_RS09115	EAM_1892	WP_004157764.1	HI1450 family dsDNA-mimic protein	NA	0.325382	0.354151
thiM CDS	reverse	0.02	0.02	0.115225	0.830691	1374.76	CDS	EAM_RS10625	EAM_2193	WP_004158379.1	hydroxyethylthiazole kinase	0.953355	0.538897	0.213816
MFS transporter CDS	forward	0.02	0.02	0.114641	0.794842	872.327	CDS	EAM_RS09630	EAM_1997	WP_004157943.1	MFS transporter	0.945739	0.440877	0.260029
amidohydrolase CDS	reverse	0.03	0.03	0.114488	0.778862	380.056	CDS	EAM_RS04335	EAM_0881	WP_004156088.1	amidohydrolase	0.937862	0.407717	0.280802
minE CDS	forward	0.02	0.02	0.114398	0.797058	1648.7	CDS	EAM_RS09415	EAM_1954	WP_004157855.1	cell division topological specificity factor MinE	0.946832	0.44486	0.257156
MBL fold metallo-hydrolase CDS	forward	0.04	0.04	0.114398	0.696054	764.952	CDS	EAM_RS06595	EAM_1355	WP_004156943.1	MBL fold metallo-hydrolase	0.910129	0.292837	0.390653
helix-turn-helix transcriptional regulator CDS	reverse	0.02	0.02	0.114097	0.789437	265.24	CDS	EAM_RS11285	EAM_2329	WP_004158695.1	helix-turn-helix transcriptional regulator	0.944351	0.427261	0.267042
hypothetical protein CDS	reverse	0	0	0.113881	0.784984	171.504	CDS	EAM_RS10780	EAM_2224	WP_004158442.1	hypothetical protein	NA	0.417405	0.27283
lptE CDS	reverse	0.03	0.03	0.113788	0.772505	1391.66	CDS	EAM_RS05475	EAM_1130	WP_004156626.1	LPS assembly lipoprotein LptE	0.937549	0.393595	0.2891
DUF3748 domain-containing protein CDS	reverse	0.03	0.03	0.113662	0.740591	1162.52	CDS	EAM_RS16950	EAM_3448	WP_004161166.1	DUF3748 domain-containing protein	0.928629	0.343317	0.33107
rluC CDS	forward	0.02	0.02	0.113455	0.792188	444.862	CDS	EAM_RS07065	EAM_1451	WP_004157095.1	23S rRNA pseudouridine(955/2504/2580) synthase RluC	0.945469	0.430617	0.263471
hypothetical protein CDS	forward	0	0	0.113204	0.764085	193.949	CDS	EAM_RS19625		WP_004157913.1	hypothetical protein	NA	0.377194	0.300121
dnaX CDS	forward	0.03	0.03	0.112723	0.750913	1836.91	CDS	EAM_RS05010	EAM_1024	WP_004156374.1	DNA polymerase III subunit gamma/tau	0.931821	0.355104	0.317436
hypothetical protein CDS	reverse	0.03	0.03	0.112404	0.728227	492.617	CDS	EAM_RS13655	EAM_2783	WP_004161808.1	hypothetical protein	0.923672	0.323479	0.347486
nfi CDS	forward	0.04	0.04	0.112334	0.716248	491.707	CDS	EAM_RS01315	EAM_0244	WP_004155014.1	deoxyribonuclease V	0.917483	0.309054	0.363478
histidine ABC transporter permease HisQ CDS	reverse	0.03	0.03	0.112193	0.762392	357.666	CDS	EAM_RS11220	EAM_2315	WP_004158667.1	histidine ABC transporter permease HisQ	0.935739	0.371081	0.302341
hisP CDS	reverse	0.03	0.03	0.1115	0.759771	496.129	CDS	EAM_RS11210	EAM_2313	WP_004158651.1	histidine ABC transporter ATP-binding protein HisP	0.934655	0.364639	0.305781
aromatic acid/H+ symport family MFS transporter CDS	reverse	0.03	0.03	0.111347	0.738731	951.807	CDS	EAM_RS08595	EAM_1771	WP_004157608.1	aromatic acid/H+ symport family MFS transporter	0.92807	0.333842	0.333534
YebO family protein CDS	reverse	0	0	0.110434	0.76689	129.356	CDS	EAM_RS09490	EAM_1970	WP_004157885.1	YebO family protein	NA	0.372525	0.296446
hisC CDS	forward	0.03	0.03	0.110318	0.731021	350.795	CDS	EAM_RS10365	EAM_2143	WP_004158279.1	histidinol-phosphate transaminase	0.923672	0.320907	0.343768
dedD CDS	reverse	0.03	0.03	0.10944	0.777529	918.185	CDS	EAM_RS11245	EAM_2321	WP_004158679.1	cell division protein DedD	0.937862	0.387341	0.282541
hypothetical protein CDS	forward	0.03	0.03	0.109323	0.766905	411.136	CDS	EAM_RS05340	EAM_1096	WP_004156586.1	hypothetical protein	0.937549	0.368803	0.296426
TraB/GumN family protein CDS	reverse	0.03	0.03	0.108712	0.774995	624.424	CDS	EAM_RS05105	EAM_1043	WP_004156448.1	TraB/GumN family protein	0.937862	0.380316	0.285847
phosphohydrolase CDS	reverse	0.03	0.03	0.108662	0.777463	996.212	CDS	EAM_RS10055	EAM_2082	WP_004158134.1	phosphohydrolase	0.937862	0.384472	0.282627
ruvX CDS	forward	0.04	0.04	0.10751	0.724514	312.63	CDS	EAM_RS13900	EAM_2833	WP_004155461.1	Holliday junction resolvase RuvX	0.922447	0.305053	0.352432
sufD CDS	forward	0.02	0.02	0.107105	0.806057	3361.81	CDS	EAM_RS08010	EAM_1653	WP_004157408.1	Fe-S cluster assembly protein SufD	0.94961	0.436245	0.245516
dptF CDS	reverse	0.03	0.03	0.106789	0.759729	985.903	CDS	EAM_RS14870	EAM_3036	WP_004155171.1	DNA phosphorothioation-dependent restriction protein DptF	0.934655	0.349169	0.305837
DUF496 family protein CDS	reverse	0.02	0.02	0.106582	0.83503	1769.13	CDS	EAM_RS10325	EAM_2134	WP_004158261.1	DUF496 family protein	0.95497	0.511789	0.208255
ribosome biogenesis GTP-binding protein YihA/YsxC CDS	reverse	0.03	0.03	0.10438	0.754412	588.361	CDS	EAM_RS00155	EAM_0027	WP_024015121.1	ribosome biogenesis GTP-binding protein YihA/YsxC	0.932178	0.333666	0.312828
EAL domain-containing protein CDS	forward	0.02	0.02	0.104368	0.842677	1886.32	CDS	EAM_RS16275	EAM_3311	WP_004160894.1	EAL domain-containing protein	0.960335	0.525862	0.19847
hypothetical protein CDS	forward	0.02	0.02	0.10417	0.808177	1344.62	CDS	EAM_RS16510	EAM_3361	WP_004161017.1	hypothetical protein	0.94961	0.429073	0.242779
mdoC CDS	reverse	0.03	0.03	0.10365	0.729847	726.567	CDS	EAM_RS06900	EAM_1416	WP_004157041.1	glucans biosynthesis protein MdoC	0.923672	0.300149	0.345329
nadD CDS	reverse	0.03	0.03	0.103409	0.753392	304.119	CDS	EAM_RS05465	EAM_1128	WP_004156624.1	nicotinate-nucleotide adenylyltransferase	0.932178	0.32915	0.31417
mfd CDS	reverse	0.03	0.03	0.103318	0.750425	3003.34	CDS	EAM_RS07190	EAM_1475	WP_004157149.1	transcription-repair coupling factor	0.931821	0.324818	0.318079
mltA CDS	reverse	0.03	0.03	0.10257	0.778645	755.786	CDS	EAM_RS13345	EAM_2724	WP_004155737.1	murein transglycosylase A	0.937862	0.364905	0.281086
mltC CDS	forward	0.03	0.03	0.101745	0.738947	892.652	CDS	EAM_RS13970	EAM_2848	WP_013036229.1	membrane-bound lytic murein transglycosylase MltC	0.92807	0.305311	0.333249
mpl CDS	forward	0.02	0.02	0.101657	0.813911	3230.36	CDS	EAM_RS02390	EAM_0465	WP_004160084.1	UDP-N-acetylmuramate:L-alanyl-gamma-D-glutamyl- meso-diaminopimelate ligase	0.951369	0.431878	0.235383
dtpA CDS	reverse	0.03	0.03	0.101629	0.744526	1131.36	CDS	EAM_RS08180	EAM_1684	WP_004157456.1	dipeptide/tripeptide permease DtpA	0.930456	0.311874	0.325866
pckA CDS	forward	0.02	0.02	0.101343	0.855679	11170	CDS	EAM_RS15970	EAM_3251	WP_004160710.1	phosphoenolpyruvate carboxykinase (ATP)	0.962518	0.557202	0.181878
hypothetical protein CDS	forward	0	0	0.100882	0.807632	52.1243	CDS	EAM_RS02960		WP_033477726.1	hypothetical protein	NA	0.414331	0.243481
YciK family oxidoreductase CDS	forward	0.03	0.03	0.100876	0.762574	637.866	CDS	EAM_RS09025	EAM_1872	WP_013036057.1	YciK family oxidoreductase	0.935739	0.333913	0.302103
hemA CDS	forward	0.02	0.02	0.100189	0.795792	1267.4	CDS	EAM_RS07690	EAM_1585	WP_004162229.1	glutamyl-tRNA reductase	0.945739	0.387133	0.258796
rplS CDS	reverse	0.02	0.02	0.100093	0.848676	4315.59	CDS	EAM_RS12840	EAM_2626	WP_004155938.1	50S ribosomal protein L19	0.961981	0.524574	0.190809
bifunctional acetate--CoA ligase family protein/GNAT family N-acetyltransferase CDS	forward	0.03	0.03	0.0997988	0.727545	1692.91	CDS	EAM_RS12730	EAM_2609	WP_004159390.1	bifunctional acetate--CoA ligase family protein/GNAT family N-acetyltransferase	0.923672	0.286455	0.348392
queF CDS	forward	0.02	0.02	0.0995883	0.819903	1683.58	CDS	EAM_RS13295	EAM_2714	WP_004155752.1	NADPH-dependent 7-cyano-7-deazaguanine reductaseQueF	0.952697	0.437425	0.227669
uspB CDS	reverse	0.03	0.03	0.0991174	0.771102	2418.51	CDS	EAM_RS16340	EAM_3324	WP_004160932.1	universal stress protein UspB	0.937549	0.340687	0.290934
helix-turn-helix domain-containing protein CDS	reverse	0.02	0.02	0.099031	0.828111	266.201	CDS	EAM_RS16445	EAM_3348	WP_004160985.1	helix-turn-helix domain-containing protein	0.953078	0.456103	0.217124
zitB CDS	reverse	0.03	0.03	0.0986806	0.73136	757.302	CDS	EAM_RS05810	EAM_1189	WP_004156689.1	CDF family zinc transporter ZitB	0.923672	0.287433	0.343317
sucrose phosphorylase CDS	forward	0.02	0.02	0.0978941	0.821613	623.849	CDS	EAM_RS15995	EAM_3256	WP_004160721.1	sucrose phosphorylase	0.952791	0.434175	0.225471
ABC transporter substrate-binding protein CDS	reverse	0.02	0.02	0.0976604	0.844275	304.502	CDS	EAM_RS10150	EAM_2100	WP_004158175.1	ABC transporter substrate-binding protein	0.960335	0.49718	0.196428
ROK family transcriptional regulator CDS	reverse	0.02	0.02	0.0976549	0.794685	1037.67	CDS	EAM_RS05580	EAM_1145	WP_004156645.1	ROK family transcriptional regulator	0.945739	0.375261	0.260232
YebC/PmpR family DNA-binding transcriptional regulator CDS	reverse	0.02	0.02	0.0970386	0.818829	1698.82	CDS	EAM_RS09675	EAM_2006	WP_004157966.1	YebC/PmpR family DNA-binding transcriptional regulator	0.952362	0.423655	0.229051
bifunctional 2',3'-cyclic-nucleotide 2'-phosphodiesterase/3'-nucleotidase CDS	reverse	0.03	0.03	0.0967747	0.775922	862.177	CDS	EAM_RS02340	EAM_0454	WP_004160095.1	bifunctional 2',3'-cyclic-nucleotide 2'-phosphodiesterase/3'-nucleotidase	0.937862	0.339993	0.284638
YfcL family protein CDS	reverse	0.02	0.02	0.0965965	0.839657	402.898	CDS	EAM_RS11335	EAM_2338	WP_013036130.1	YfcL family protein	0.95819	0.477414	0.202333
aspartate-semialdehyde dehydrogenase CDS	reverse	0.02	0.02	0.0961891	0.827244	1176.09	CDS	EAM_RS11275	EAM_2327	WP_004158690.1	aspartate-semialdehyde dehydrogenase	0.953078	0.440753	0.218238
betI CDS	forward	0	0	0.0961476	0.774568	199.061	CDS	EAM_RS08185	EAM_1685	WP_004157457.1	transcriptional regulator BetI	NA	0.335705	0.286405
Glu/Leu/Phe/Val dehydrogenase CDS	reverse	0.02	0.02	0.0961067	0.822943	7239.35	CDS	EAM_RS08370	EAM_1723	WP_004157525.1	Glu/Leu/Phe/Val dehydrogenase	0.953078	0.429504	0.223762
DUF1615 domain-containing protein CDS	forward	0.03	0.03	0.0957578	0.762476	542.235	CDS	EAM_RS05975	EAM_1223	WP_004156753.1	DUF1615 domain-containing protein	0.935739	0.316837	0.302231
bamA CDS	forward	0.02	0.02	0.094689	0.81263	6775.96	CDS	EAM_RS04030	EAM_0827	WP_004159456.1	outer membrane protein assembly factor BamA	0.951369	0.399475	0.237034
ffh CDS	reverse	0.02	0.02	0.0940269	0.822743	3217.82	CDS	EAM_RS12860	EAM_2630	WP_013036185.1	signal recognition particle protein	0.953078	0.419728	0.224019
tyrA CDS	reverse	0.02	0.02	0.093822	0.814512	1292.55	CDS	EAM_RS12810	EAM_2620	WP_004155956.1	bifunctional chorismate mutase/prephenate dehydrogenase	0.951369	0.399908	0.234609
DUF937 domain-containing protein CDS	reverse	0.02	0.02	0.0936107	0.808261	1695.06	CDS	EAM_RS13855	EAM_2824	WP_004155483.1	DUF937 domain-containing protein	0.94961	0.385754	0.242669
hypothetical protein CDS	forward	0.03	0.03	0.0933179	0.771531	1386.95	CDS	EAM_RS10910	EAM_2251	WP_004158517.1	hypothetical protein	0.937549	0.321373	0.290372
holB CDS	forward	0.03	0.03	0.09173	0.775836	463.276	CDS	EAM_RS07130	EAM_1464	WP_004157129.1	DNA polymerase III subunit delta'	0.937862	0.322143	0.284749
acyltransferase family protein CDS	reverse	0.02	0.02	0.0915229	0.816907	892.788	CDS	EAM_RS04475	EAM_0912	WP_004161851.1	acyltransferase family protein	0.951369	0.395305	0.231525
hypothetical protein CDS	forward	0.02	0.02	0.0913854	0.808786	313.2	CDS	EAM_RS10645	EAM_2197	WP_004158391.1	hypothetical protein	0.94961	0.377637	0.241993
DUF2502 domain-containing protein CDS	forward	0.02	0.02	0.0905012	0.816837	615.785	CDS	EAM_RS11540	EAM_2377	WP_004158803.1	DUF2502 domain-containing protein	0.951369	0.390739	0.231616
aroQ CDS	forward	0.02	0.02	0.0904627	0.811801	227.473	CDS	EAM_RS09175	EAM_1904	WP_004157781.1	type II 3-dehydroquinate dehydratase	0.951369	0.37993	0.238104
META domain-containing protein CDS	forward	0.02	0.02	0.0899762	0.826179	1127.81	CDS	EAM_RS07720	EAM_1591	WP_004157318.1	META domain-containing protein	0.953078	0.409719	0.219605
hypothetical protein CDS	forward	0.02	0.02	0.0890463	0.801502	205.201	CDS	EAM_RS08605		WP_004157612.1	hypothetical protein	0.948678	0.354196	0.251404
gstA CDS	reverse	0.02	0.02	0.088864	0.831655	5023.5	CDS	EAM_RS08175	EAM_1683	WP_004157452.1	glutathione transferase GstA	0.953355	0.418027	0.21258
lpxO CDS	forward	0.02	0.02	0.0887794	0.850977	590.37	CDS	EAM_RS04545	EAM_0928	WP_004156169.1	lipid A hydroxylase LpxO	0.962518	0.472554	0.187871
type II toxin-antitoxin system ParD family antitoxin CDS	reverse	0	0	0.0885235	0.842598	81.6764	CDS	EAM_RS19140			type II toxin-antitoxin system ParD family antitoxin	NA	0.445802	0.198571
prfB CDS	reverse	0.02	0.02	0.0874191	0.828318	1619.3	CDS	EAM_RS13620	EAM_2776	WP_013036217.1	peptide chain release factor 2	0.953078	0.403114	0.216859
DUF1345 domain-containing protein CDS	reverse	0.03	0.03	0.0870716	0.774201	275.719	CDS	EAM_RS08395	EAM_1728	WP_004157534.1	DUF1345 domain-containing protein	0.937862	0.303508	0.286884
pdeH CDS	reverse	0.02	0.02	0.0863831	0.862818	461.887	CDS	EAM_RS16600	EAM_3378	WP_004161049.1	cyclic-guanylate-specific phosphodiesterase	0.965429	0.499935	0.172789
prfC CDS	forward	0.02	0.02	0.0858893	0.827354	1902.99	CDS	EAM_RS03005	EAM_0610	WP_004159838.1	peptide chain release factor 3	0.953078	0.393813	0.218097
oppB CDS	reverse	0.03	0.03	0.0856736	0.777342	374.36	CDS	EAM_RS09135	EAM_1896	WP_004157771.1	oligopeptide ABC transporter permease OppB	0.937862	0.302964	0.282785
gmhB CDS	forward	0.03	0.03	0.0856429	0.768794	372.17	CDS	EAM_RS04145	EAM_0850	WP_004159398.1	D-glycero-beta-D-manno-heptose 1,7-bisphosphate 7-phosphatase	0.937549	0.29135	0.293952
hypothetical protein CDS	reverse	0.02	0.02	0.085551	0.807248	534.754	CDS	EAM_RS14435	EAM_2945	WP_004161791.1	hypothetical protein	0.94961	0.350652	0.243977
nucleoside hydrolase CDS	forward	0.02	0.02	0.0855039	0.839951	1038.06	CDS	EAM_RS16515	EAM_3362	WP_004161019.1	nucleoside hydrolase	0.95819	0.42338	0.201956
MCP four helix bundle domain-containing protein CDS	forward	0.02	0.02	0.0851191	0.865258	417.342	CDS	EAM_RS16470	EAM_3353	WP_004160998.1	MCP four helix bundle domain-containing protein	0.965429	0.501629	0.169685
cytochrome o ubiquinol oxidase subunit IV CDS	reverse	0.02	0.02	0.0845065	0.877872	3600.65	CDS	EAM_RS04815	EAM_0982	WP_004156287.1	cytochrome o ubiquinol oxidase subunit IV	0.965429	0.549931	0.153667
sensor histidine kinase CDS	reverse	0.02	0.02	0.0842066	0.839552	622.557	CDS	EAM_RS14305	EAM_2919	WP_004155321.1	sensor histidine kinase	0.95819	0.415905	0.202466
rlmD CDS	reverse	0.03	0.03	0.0836403	0.764877	694.508	CDS	EAM_RS13260	EAM_2707	WP_004155763.1	23S rRNA (uracil(1939)-C(5))-methyltransferase RlmD	0.936991	0.279656	0.299083
porin CDS	reverse	0	0	0.0827962	0.859121	168.46	CDS	EAM_RS04420	EAM_0901	WP_127133427.1	porin	NA	0.466477	0.177493
SmdB family multidrug efflux ABC transporter permease/ATP-binding protein CDS	forward	0.03	0.03	0.0823173	0.7876	970.945	CDS	EAM_RS04920	EAM_1003	WP_004156318.1	SmdB family multidrug efflux ABC transporter permease/ATP-binding protein	0.942565	0.305525	0.269429
pmbA CDS	forward	0.02	0.02	0.0822037	0.803129	1473.57	CDS	EAM_RS02400	EAM_0467	WP_004160081.1	metalloprotease PmbA	0.948678	0.329738	0.2493
rpoE CDS	reverse	0.02	0.02	0.0819066	0.828491	1531.58	CDS	EAM_RS12300	EAM_2522	WP_004159202.1	RNA polymerase sigma factor RpoE	0.953078	0.378081	0.216638
flagellar protein FlhE CDS	reverse	0	0	0.0813342	0.82824	147.17	CDS	EAM_RS09735	EAM_2019	WP_004158022.1	flagellar protein FlhE	NA	0.374883	0.216959
spore coat U domain-containing protein CDS	forward	0	0	0.0806198	0.83932	191.083	CDS	EAM_RS14455	EAM_2949	WP_004155279.1	spore coat U domain-containing protein	NA	0.397606	0.202763
raiA CDS	forward	0.02	0.02	0.0795573	0.863485	31239.5	CDS	EAM_RS12795	EAM_2617	WP_004155959.1	ribosome-associated translation inhibitor RaiA	0.965429	0.462705	0.171939
pta CDS	forward	0.02	0.02	0.0790781	0.817251	4237.15	CDS	EAM_RS11165	EAM_2302	WP_013034886.1	phosphate acetyltransferase	0.951369	0.342208	0.231082
pldB CDS	forward	0.02	0.02	0.0785171	0.81915	578.59	CDS	EAM_RS01020	EAM_0193	WP_004154943.1	lysophospholipase L2	0.952362	0.343411	0.228639
ftsH CDS	reverse	0.02	0.02	0.0783463	0.864559	11078.4	CDS	EAM_RS15090	EAM_3078	WP_004163899.1	ATP-dependent zinc metalloprotease FtsH	0.965429	0.459312	0.170573
hemE CDS	forward	0.02	0.02	0.0770109	0.833726	1707.35	CDS	EAM_RS01310	EAM_0243	WP_013035768.1	uroporphyrinogen decarboxylase	0.954678	0.36685	0.209925
hflK CDS	forward	0.02	0.02	0.0767869	0.854222	2578.9	CDS	EAM_RS02265	EAM_0438	WP_004160132.1	FtsH protease activity modulator HflK	0.962518	0.417925	0.183734
hisG CDS	forward	0.02	0.02	0.0761151	0.869585	538.441	CDS	EAM_RS10355	EAM_2141	WP_004158273.1	ATP phosphoribosyltransferase	0.965429	0.463593	0.164185
membrane-bound PQQ-dependent dehydrogenase, glucose/quinate/shikimate family CDS	reverse	0.02	0.02	0.0758243	0.831841	1441.33	CDS	EAM_RS12030	EAM_2469	WP_013036160.1	membrane-bound PQQ-dependent dehydrogenase, glucose/quinate/shikimate family	0.953355	0.357087	0.212341
galE CDS	reverse	0.02	0.02	0.0751743	0.834448	1582.66	CDS	EAM_RS10460	EAM_2161	WP_004170197.1	UDP-glucose 4-epimerase GalE	0.954905	0.359686	0.209
mutS CDS	forward	0.02	0.02	0.0749126	0.859819	1411.09	CDS	EAM_RS13115	EAM_2678	WP_004155848.1	DNA mismatch repair protein MutS	0.964736	0.424184	0.176604
prc CDS	reverse	0.02	0.02	0.0741822	0.824355	3394.55	CDS	EAM_RS09505	EAM_1973	WP_004157888.1	carboxy terminal-processing peptidase	0.953078	0.334234	0.221947
ruvB CDS	reverse	0.02	0.02	0.0741571	0.828024	619.863	CDS	EAM_RS09660	EAM_2003	WP_004157959.1	Holliday junction branch migration DNA helicase RuvB	0.953078	0.341366	0.217236
YqgE/AlgH family protein CDS	forward	0.02	0.02	0.0740446	0.825141	539.464	CDS	EAM_RS13895	EAM_2832	WP_004155463.1	YqgE/AlgH family protein	0.953078	0.335139	0.220937
rnhA CDS	reverse	0.02	0.02	0.0735988	0.816794	224.283	CDS	EAM_RS04205	EAM_0856	WP_004156043.1	ribonuclease HI	0.951369	0.317688	0.23167
GlpM family protein CDS	reverse	0.02	0.02	0.0730623	0.856173	603.566	CDS	EAM_RS06825	EAM_1402	WP_004157022.1	GlpM family protein	0.962518	0.403106	0.181248
dapB CDS	forward	0.01	0.01	0.0725141	0.888357	1139.23	CDS	EAM_RS03235	EAM_0659	WP_004159760.1	4-hydroxy-tetrahydrodipicolinate reductase	0.967708	0.516544	0.140383
EamA family transporter CDS	forward	0.02	0.02	0.0722885	0.824478	456.371	CDS	EAM_RS09885	EAM_2049	WP_004158074.1	EamA family transporter	0.953078	0.325934	0.221789
hflX CDS	forward	0.02	0.02	0.0721872	0.820136	1435.14	CDS	EAM_RS02260	EAM_0437	WP_004160133.1	GTPase HflX	0.952697	0.317488	0.22737
YceI family protein CDS	reverse	0.02	0.02	0.0715272	0.847017	867.333	CDS	EAM_RS06935	EAM_1423	WP_004157048.1	YceI family protein	0.961432	0.37075	0.192925
YheU family protein CDS	forward	0	0	0.0698016	0.846042	129.559	CDS	EAM_RS15820	EAM_3222	WP_013036283.1	YheU family protein	NA	0.359485	0.194171
elongation factor P hydroxylase CDS	reverse	0.02	0.02	0.0693919	0.866927	501.092	CDS	EAM_RS11340	EAM_2339	WP_004158714.1	elongation factor P hydroxylase	0.965429	0.414124	0.167563
sufS CDS	forward	0.02	0.02	0.0690719	0.880515	1566.82	CDS	EAM_RS08015	EAM_1654	WP_004157409.1	cysteine desulfurase SufS	0.965429	0.459509	0.150317
pgi CDS	forward	0.02	0.02	0.0684508	0.872497	6752.08	CDS	EAM_RS01385	EAM_0254	WP_004160513.1	glucose-6-phosphate isomerase	0.965429	0.426517	0.160488
sulfate ABC transporter substrate-binding protein CDS	forward	0.02	0.02	0.068258	0.876594	1038.52	CDS	EAM_RS00545	EAM_0104	WP_004154835.1	sulfate ABC transporter substrate-binding protein	0.965429	0.439556	0.155289
ybgC CDS	forward	0.02	0.02	0.0680758	0.873507	587.449	CDS	EAM_RS05735	EAM_1176	WP_004156677.1	tol-pal system-associated acyl-CoA thioesterase	0.965429	0.427597	0.159206
virulence factor CDS	forward	0.02	0.02	0.0674309	0.856971	661.873	CDS	EAM_RS08480	EAM_1748	WP_004157572.1	virulence factor	0.962518	0.374137	0.180231
pyridoxal phosphate-dependent aminotransferase CDS	reverse	0.02	0.02	0.067316	0.878903	1215.89	CDS	EAM_RS04340	EAM_0882	WP_004156090.1	pyridoxal phosphate-dependent aminotransferase	0.965429	0.44182	0.152361
YtjB family periplasmic protein CDS	reverse	0.01	0.01	0.064812	0.888295	534.439	CDS	EAM_RS03050	EAM_0620	WP_004159822.1	YtjB family periplasmic protein	0.967708	0.461422	0.140461
transcriptional regulator CDS	reverse	0.02	0.02	0.0644102	0.850413	447.507	CDS	EAM_RS02120	EAM_0413	WP_004160193.1	transcriptional regulator	0.962485	0.341532	0.188592
siderophore-interacting protein CDS	reverse	0.02	0.02	0.0641231	0.872225	321.167	CDS	EAM_RS16455	EAM_3350	WP_004160991.1	siderophore-interacting protein	0.965429	0.398695	0.160832
LysR family transcriptional regulator CDS	reverse	0.02	0.02	0.0640083	0.855395	1154.48	CDS	EAM_RS01665	EAM_0321	WP_004160403.1	LysR family transcriptional regulator	0.962518	0.351231	0.18224
PTS mannitol transporter subunit IICBA CDS	forward	0.02	0.02	0.0638318	0.869854	2285.52	CDS	EAM_RS16790	EAM_3416	WP_013036314.1	PTS mannitol transporter subunit IICBA	0.965429	0.38959	0.163844
nuoI CDS	reverse	0.01	0.01	0.0636339	0.896048	1549.31	CDS	EAM_RS11085	EAM_2285	WP_004158594.1	NADH-quinone oxidoreductase subunit NuoI	0.97069	0.487039	0.130655
DEAD/DEAH box helicase CDS	forward	0.02	0.02	0.0633332	0.856451	541.786	CDS	EAM_RS10840	EAM_2236	WP_004158480.1	DEAD/DEAH box helicase	0.962518	0.350113	0.180894
LLM class flavin-dependent oxidoreductase CDS	forward	0.01	0.01	0.0630486	0.897503	370.146	CDS	EAM_RS15015	EAM_3064	WP_004155136.1	LLM class flavin-dependent oxidoreductase	0.971494	0.489444	0.128817
glycosyltransferase family 9 protein CDS	forward	0.02	0.02	0.0623735	0.84891	693.274	CDS	EAM_RS00420	EAM_0079	WP_004154803.1	glycosyltransferase family 9 protein	0.961981	0.327405	0.190509
pabB CDS	forward	0.02	0.02	0.0612979	0.875347	447.306	CDS	EAM_RS09455	EAM_1962	WP_004157872.1	aminodeoxychorismate synthase component 1	0.965429	0.390755	0.15687
yfcD CDS	reverse	0.02	0.02	0.060396	0.872579	481.412	CDS	EAM_RS11200	EAM_2309	WP_004158646.1	NUDIX hydrolase YfcD	0.965429	0.376572	0.160384
DedA family protein CDS	reverse	0.02	0.02	0.0600448	0.845748	345.042	CDS	EAM_RS02525	EAM_0496	WP_004160034.1	DedA family protein	0.96079	0.30864	0.194546
yjfP CDS	forward	0.02	0.02	0.0590909	0.865675	246.665	CDS	EAM_RS02305	EAM_0447	WP_004160105.1	esterase	0.965429	0.349331	0.169154
aspartate:alanine antiporter CDS	reverse	0.02	0.02	0.0582469	0.84315	1226.65	CDS	EAM_RS06320	EAM_1296	WP_004156850.1	aspartate:alanine antiporter	0.960335	0.294376	0.197865
argE CDS	reverse	0.01	0.01	0.0578933	0.888354	313.755	CDS	EAM_RS00690	EAM_0137	WP_004154875.1	acetylornithine deacetylase	0.967708	0.412383	0.140387
rpoS CDS	reverse	0.01	0.01	0.0578365	0.888633	15411.2	CDS	EAM_RS13120	EAM_2679	WP_004155838.1	RNA polymerase sigma factor RpoS	0.967708	0.413018	0.140034
polysaccharide deacetylase family protein CDS	forward	0.02	0.02	0.0568616	0.837906	663.521	CDS	EAM_RS00440	EAM_0083	WP_004154809.1	polysaccharide deacetylase family protein	0.957457	0.277954	0.204572
ihfB CDS	forward	0.01	0.01	0.0568352	0.904535	9816.62	CDS	EAM_RS06530	EAM_1341	WP_004156921.1	integration host factor subunit beta	0.974268	0.473887	0.119934
hypothetical protein CDS	reverse	0.02	0.02	0.0554058	0.869671	1838.24	CDS	EAM_RS01495	EAM_0278	WP_004160468.1	hypothetical protein	0.965429	0.337682	0.164077
astA CDS	forward	0.01	0.01	0.0550859	0.887871	635.022	CDS	EAM_RS07800	EAM_1607	WP_004157340.1	arginine N-succinyltransferase	0.967708	0.390683	0.140999
cydC CDS	reverse	0.01	0.01	0.0548315	0.892551	2060.63	CDS	EAM_RS06450	EAM_1325	WP_004156889.1	cysteine/glutathione ABC transporter ATP-bindingprotein/permease CydC	0.969593	0.405929	0.135077
deoR CDS	reverse	0.02	0.02	0.0542159	0.876203	275.532	CDS	EAM_RS03100	EAM_0630	WP_004159804.1	DNA-binding transcriptional repressor DeoR	0.965429	0.348019	0.155784
parC CDS	reverse	0.02	0.02	0.0539436	0.872092	3236.33	CDS	EAM_RS14535	EAM_2965	WP_004155260.1	DNA topoisomerase IV subunit A	0.965429	0.33505	0.161002
nudC CDS	forward	0.01	0.01	0.0538024	0.88544	538.152	CDS	EAM_RS01305	EAM_0242	WP_004155009.1	NAD(+) diphosphatase	0.967708	0.373431	0.144076
cell division protein ZapE CDS	reverse	0.02	0.02	0.0525219	0.879866	710.769	CDS	EAM_RS15280	EAM_3117	WP_004155065.1	cell division protein ZapE	0.965429	0.347507	0.151139
alpha-glucosidase CDS	reverse	0.02	0.02	0.0519777	0.874689	1711.86	CDS	EAM_RS08790	EAM_1823	WP_004164340.1	alpha-glucosidase	0.965429	0.329587	0.157706
glmU CDS	reverse	0.02	0.02	0.0503463	0.882241	2475.43	CDS	EAM_RS17070	EAM_3472	WP_004161238.1	bifunctional UDP-N-acetylglucosamine diphosphorylase/glucosamine-1-phosphate N-acetyltransferase GlmU	0.965691	0.339882	0.148129
tyrosine-type recombinase/integrase CDS	forward	0.02	0.02	0.0502175	0.870343	227.437	CDS	EAM_RS19085	EAM_0341		tyrosine-type recombinase/integrase	0.965429	0.307663	0.163223
RluA family pseudouridine synthase CDS	forward	0.01	0.01	0.0494352	0.890621	494.156	CDS	EAM_RS11960	EAM_2455	WP_004159071.1	RluA family pseudouridine synthase	0.968267	0.35948	0.137519
sugar phosphatase CDS	reverse	0.02	0.02	0.0490358	0.873486	962.298	CDS	EAM_RS11150	EAM_2299	WP_004158630.1	sugar phosphatase	0.965429	0.307952	0.159232
MFS transporter CDS	reverse	0.01	0.01	0.0478613	0.905843	406.757	CDS	EAM_RS13605	EAM_2773	WP_004155622.1	MFS transporter	0.974343	0.404631	0.118284
amino acid permease CDS	reverse	0.02	0.02	0.04778	0.874325	571.034	CDS	EAM_RS10745	EAM_2217	WP_004162456.1	amino acid permease	0.965429	0.302084	0.158168
mutL CDS	forward	0.02	0.02	0.0475312	0.880843	1181.42	CDS	EAM_RS02245	EAM_0434	WP_004160136.1	DNA mismatch repair endonuclease MutL	0.965429	0.317084	0.149901
DUF445 family protein CDS	forward	0.01	0.01	0.0467929	0.91628	662.362	CDS	EAM_RS14895	EAM_3040	WP_004155165.1	DUF445 family protein	0.979997	0.445137	0.10512
DUF721 domain-containing protein CDS	reverse	0.01	0.01	0.0465408	0.921299	1550.49	CDS	EAM_RS03455	EAM_0705	WP_004159705.1	DUF721 domain-containing protein	0.979997	0.47107	0.0987979
membrane protein CDS	forward	0.01	0.01	0.0462978	0.930642	700.408	CDS	EAM_RS01395	EAM_0255	WP_004160510.1	membrane protein	0.981382	0.531929	0.0870376
endonuclease/exonuclease/phosphatase family protein CDS	forward	0.01	0.01	0.0458791	0.91534	414.712	CDS	EAM_RS04180	EAM_0851	WP_004156030.1	endonuclease/exonuclease/phosphatase family protein	0.979997	0.431576	0.106306
nnr CDS	forward	0.02	0.02	0.0456431	0.872964	1595.63	CDS	EAM_RS02230	EAM_0431	WP_004160147.1	bifunctional ADP-dependent NAD(P)H-hydrate dehydratase/NAD(P)H-hydrate epimerase	0.965429	0.285458	0.159894
glnP CDS	reverse	0.01	0.01	0.045598	0.909039	451.299	CDS	EAM_RS06205	EAM_1269	WP_004156815.1	glutamine ABC transporter permease GlnP	0.975407	0.399104	0.114251
cdsA	forward	0.02	0.02	0.0454561	0.876146	863.552	CDS	EAM_RS04020	EAM_0825	WP_004159458.1	phosphatidate cytidylyltransferase	0.965429	0.291652	0.155857
rlmE CDS	reverse	0.01	0.01	0.0453988	0.919333	3220.73	CDS	EAM_RS15095	EAM_3079	WP_004155118.1	23S rRNA (uridine(2552)-2'-O)-methyltransferase RlmE	0.979997	0.448277	0.101274
nuoJ CDS	reverse	0.01	0.01	0.0449864	0.926636	1577.11	CDS	EAM_RS11080	EAM_2284	WP_004158590.1	NADH-quinone oxidoreductase subunit J	0.981382	0.488566	0.0920784
DEAD/DEAH box helicase CDS	reverse	0.01	0.01	0.0446373	0.895334	1033.1	CDS	EAM_RS14985	EAM_3058	WP_013036270.1	DEAD/DEAH box helicase	0.97069	0.339297	0.131558
cytochrome o ubiquinol oxidase subunit III CDS	reverse	0.01	0.01	0.0443134	0.932153	5779.35	CDS	EAM_RS04820	EAM_0983	WP_004156288.1	cytochrome o ubiquinol oxidase subunit III	0.982141	0.520496	0.0851368
D-amino acid dehydrogenase CDS	reverse	0.01	0.01	0.0438377	0.898805	1066.78	CDS	EAM_RS09370	EAM_1944	WP_004157834.1	D-amino acid dehydrogenase	0.972049	0.344714	0.127171
tauB CDS	reverse	0.01	0.01	0.0424537	0.923581	343.77	CDS	EAM_RS15800	EAM_3218	WP_004160644.1	taurine ABC transporter ATP-binding subunit	0.980676	0.442575	0.0959243
hypothetical protein CDS	forward	0	0	0.0423642	0.930441	200.594	CDS	EAM_RS19520		WP_004154840.1	hypothetical protein	NA	0.485329	0.0872896
ABC transporter ATP-binding protein CDS	forward	0.01	0.01	0.0423296	0.889398	437.891	CDS	EAM_RS03820	EAM_0785	WP_004159555.1	ABC transporter ATP-binding protein	0.967708	0.304386	0.139066
nrdI CDS	forward	0.01	0.01	0.0423007	0.931006	265.929	CDS	EAM_RS12665	EAM_2595	WP_004159369.1	class Ib ribonucleoside-diphosphate reductase assembly flavoprotein NrdI	0.981382	0.488579	0.0865789
kdpA CDS	reverse	0.01	0.01	0.0417834	0.930575	397.843	CDS	EAM_RS16500	EAM_3359	WP_004161013.1	potassium-transporting ATPase subunit KdpA	0.981382	0.479602	0.0871211
chaA CDS	reverse	0.01	0.01	0.0409704	0.9038	1055.21	CDS	EAM_RS07725	EAM_1592	WP_004157319.1	sodium-potassium/proton antiporter ChaA	0.974268	0.338983	0.120863
araD CDS	reverse	0.01	0.01	0.0406283	0.903744	654.209	CDS	EAM_RS08950	EAM_1856	WP_004157723.1	L-ribulose-5-phosphate 4-epimerase	0.974268	0.335957	0.120933
ptsP CDS	reverse	0.01	0.01	0.0403174	0.921097	2685.11	CDS	EAM_RS13435	EAM_2739	WP_004161826.1	phosphoenolpyruvate--protein phosphotransferase	0.979997	0.407035	0.0990516
glsB CDS	reverse	0.01	0.01	0.0400271	0.895295	940.397	CDS	EAM_RS08525	EAM_1757	WP_004157582.1	glutaminase B	0.97069	0.304141	0.131607
DUF1043 family protein CDS	forward	0.01	0.01	0.0397936	0.928152	1426.57	CDS	EAM_RS15285	EAM_3118	WP_004155064.1	DUF1043 family protein	0.981382	0.441317	0.09017
DUF454 family protein CDS	forward	0	0	0.0391569	0.917444	155.419	CDS	EAM_RS05000	EAM_1022	WP_013035915.1	DUF454 family protein	NA	0.377765	0.103654
wecC CDS	forward	0.01	0.01	0.0390503	0.918223	1124.6	CDS	EAM_RS00870	EAM_0167	WP_004154912.1	UDP-N-acetyl-D-mannosamine dehydrogenase	0.979997	0.380337	0.102673
VOC family protein CDS	forward	0.01	0.01	0.0386946	0.93529	1153.79	CDS	EAM_RS01810	EAM_0351	WP_004160322.1	VOC family protein	0.982293	0.476586	0.0811913
rlmM CDS	reverse	0.01	0.01	0.0383972	0.909173	800.259	CDS	EAM_RS13310	EAM_2717	WP_004155747.1	23S rRNA (cytidine(2498)-2'-O)-methyltransferaseRlmM	0.975407	0.336578	0.114081
kup CDS	forward	0.01	0.01	0.0373608	0.923109	2246.9	CDS	EAM_RS11025	EAM_2274	WP_004158573.1	low affinity potassium transporter Kup	0.980557	0.387088	0.0965177
lptG CDS	reverse	0.01	0.01	0.0371608	0.904109	875.55	CDS	EAM_RS14905	EAM_3042	WP_004155164.1	LPS export ABC transporter permease LptG	0.974268	0.308459	0.120473
sppA CDS	forward	0.01	0.01	0.036122	0.919984	1660.55	CDS	EAM_RS09290	EAM_1926	WP_004157810.1	signal peptide peptidase SppA	0.979997	0.35959	0.100453
glycosyltransferase family 2 protein CDS	reverse	0.01	0.01	0.0356121	0.909332	616.477	CDS	EAM_RS00410	EAM_0077	WP_004154801.1	glycosyltransferase family 2 protein	0.975407	0.312712	0.113881
recJ CDS	reverse	0.01	0.01	0.0349338	0.917262	1210.17	CDS	EAM_RS13625	EAM_2777	WP_004155604.1	single-stranded-DNA-specific exonuclease RecJ	0.979997	0.336278	0.103884
CidB/LrgB family autolysis modulator CDS	forward	0.01	0.01	0.0347654	0.908676	211.015	CDS	EAM_RS10665	EAM_2201	WP_004158400.1	CidB/LrgB family autolysis modulator	0.975407	0.303074	0.114709
nlpD CDS	reverse	0.01	0.01	0.0347291	0.921003	6317.76	CDS	EAM_RS13125	EAM_2680	WP_004155837.1	murein hydrolase activator NlpD	0.979997	0.350196	0.0991705
enoyl-CoA hydratase/isomerase family protein CDS	reverse	0	0	0.0340546	0.935504	184.083	CDS	EAM_RS03700	EAM_0758	WP_004159632.1	enoyl-CoA hydratase/isomerase family protein	NA	0.420836	0.0809215
fabR CDS	forward	0.01	0.01	0.0340357	0.930803	1026.86	CDS	EAM_RS00725	EAM_0144	WP_004154882.1	HTH-type transcriptional repressor FabR	0.981382	0.39196	0.0868347
gorA CDS	forward	0	0	0.0338733	0.94786	5621.52	CDS	EAM_RS16385	EAM_3334	WP_004160958.1	glutathione-disulfide reductase	0.988691	0.51798	0.065395
ccmI CDS	reverse	0.01	0.01	0.0338029	0.937685	1276.77	CDS	EAM_RS11400	EAM_2350	WP_004158738.1	c-type cytochrome biogenesis protein CcmI	0.983481	0.432371	0.0781802
NAD-dependent epimerase CDS	reverse	0.01	0.01	0.0333403	0.940014	1242.73	CDS	EAM_RS09235	EAM_1916	WP_004157794.1	NAD-dependent epimerase	0.98418	0.443049	0.075252
rstB CDS	forward	0.01	0.01	0.0311194	0.92243	555.411	CDS	EAM_RS08705	EAM_1802	WP_004157641.1	two-component system sensor histidine kinase RstB	0.980217	0.31959	0.097373
radA CDS	forward	0.01	0.01	0.0301936	0.920408	808.176	CDS	EAM_RS03060	EAM_0622	WP_004159819.1	DNA repair protein RadA	0.979997	0.30218	0.0999193
lysA CDS	reverse	0.01	0.01	0.0295437	0.945854	429.197	CDS	EAM_RS13595	EAM_2771	WP_004155629.1	diaminopimelate decarboxylase	0.987434	0.435019	0.0679136
maf CDS	reverse	0.01	0.01	0.0294477	0.934548	372.778	CDS	EAM_RS07070	EAM_1452	WP_004157096.1	septum formation inhibitor Maf	0.982293	0.358577	0.0821236
OsmC family protein CDS	reverse	0.01	0.01	0.029365	0.940465	471.044	CDS	EAM_RS15830	EAM_3224	WP_004160659.1	OsmC family protein	0.98418	0.393184	0.0746851
robA CDS	reverse	0.01	0.01	0.0292477	0.9268	1093.09	CDS	EAM_RS03135	EAM_0638	WP_004159793.1	MDR efflux pump AcrAB transcriptional activator RobA	0.981382	0.318355	0.0918715
rsxD CDS	reverse	0.01	0.01	0.0291954	0.917633	639.687	CDS	EAM_RS08215	EAM_1691	WP_004157469.1	electron transport complex subunit RsxD	0.979997	0.282311	0.103416
LysR family transcriptional regulator CDS	forward	0.01	0.01	0.028977	0.935534	444.515	CDS	EAM_RS05095	EAM_1041	WP_004156432.1	LysR family transcriptional regulator	0.982293	0.358254	0.0808838
xerC CDS	forward	0.01	0.01	0.0281104	0.926955	653.984	CDS	EAM_RS00980	EAM_0185	WP_004154934.1	tyrosine recombinase XerC	0.981382	0.306626	0.0916767
autotransporter assembly complex protein TamA CDS	forward	0.01	0.01	0.0275312	0.923977	1246.63	CDS	EAM_RS02360	EAM_0459	WP_169799808.1	autotransporter assembly complex protein TamA	0.980715	0.288509	0.0954257
zinc ribbon-containing protein CDS	forward	0.01	0.01	0.0262787	0.929019	561.702	CDS	EAM_RS05485	EAM_1132	WP_004156629.1	zinc ribbon-containing protein	0.981382	0.295005	0.0890788
mlaB CDS	reverse	0	0	0.0260718	0.951652	1423.35	CDS	EAM_RS15160	EAM_3093	WP_004155101.1	lipid asymmetry maintenance protein MlaB	0.990835	0.429997	0.0606326
FAD-binding protein CDS	forward	0	0	0.0259937	0.934649	156.866	CDS	EAM_RS12305		WP_004159203.1	FAD-binding protein	NA	0.317009	0.0819966
ftsB CDS	reverse	0.01	0.01	0.0259899	0.934475	613.293	CDS	EAM_RS13155	EAM_2686	WP_004155825.1	cell division protein FtsB	0.982293	0.316118	0.0822157
HlyD family secretion protein CDS	forward	0	0	0.0259705	0.949043	641.558	CDS	EAM_RS06880	EAM_1410	WP_013034859.1	HlyD family secretion protein	0.988873	0.406367	0.0639091
hypothetical protein CDS	forward	0.01	0.01	0.0251444	0.930149	242.438	CDS	EAM_RS12515	EAM_2564	WP_004159280.1	hypothetical protein	0.981382	0.286848	0.0876576
sapC CDS	forward	0.01	0.01	0.0251213	0.937617	450.342	CDS	EAM_RS08890	EAM_1844	WP_004157705.1	peptide ABC transporter permease SapC	0.983481	0.320976	0.0782654
fliJ CDS	reverse	0	0	0.025019	0.958641	129.997	CDS	EAM_RS07260	EAM_1492	WP_004157169.1	flagella biosynthesis chaperone FliJ	NA	0.482441	0.0518593
acireductone dioxygenase CDS	forward	0	0	0.0243245	0.948834	395.978	CDS	EAM_RS04360	EAM_0887	WP_004156095.1	acireductone dioxygenase	0.988873	0.379058	0.064171
osmB CDS	forward	0.01	0.01	0.0242702	0.939643	2118.39	CDS	EAM_RS08955	EAM_1857	WP_004157724.1	osmotically-inducible lipoprotein OsmB	0.98418	0.320529	0.0757191
lolC CDS	forward	0	0	0.0237432	0.955923	551.583	CDS	EAM_RS07315	EAM_1505	WP_004157188.1	lipoprotein-releasing ABC transporter permease subunit LolC	0.991679	0.429579	0.0552709
heme-binding protein CDS	forward	0	0	0.0231278	0.959023	63.8027	CDS	EAM_RS09205	EAM_1910	WP_004157787.1	heme-binding protein	NA	0.450135	0.0513797
nucleoside-specific channel-forming protein Tsx CDS	forward	0	0	0.0222652	0.957053	786.198	CDS	EAM_RS12640	EAM_2589	WP_004159346.1	nucleoside-specific channel-forming protein Tsx	0.991679	0.413452	0.0538518
GNAT family N-acetyltransferase CDS	forward	0	0	0.0221244	0.959584	328.725	CDS	EAM_RS16460	EAM_3351	WP_004160993.1	GNAT family N-acetyltransferase	0.991679	0.436588	0.0506757
tgt CDS	forward	0	0	0.0217023	0.956132	874.148	CDS	EAM_RS04710	EAM_0961	WP_004156251.1	tRNA guanosine(34) transglycosylase Tgt	0.991679	0.394527	0.0550084
M48 family metallopeptidase CDS	forward	0	0	0.0215747	0.957375	1364.66	CDS	EAM_RS11865	EAM_2436	WP_004159031.1	M48 family metallopeptidase	0.991679	0.40366	0.0534477
barA CDS	forward	0	0	0.0212208	0.95207	1644.78	CDS	EAM_RS13265	EAM_2708	WP_004155762.1	two-component sensor histidine kinase BarA	0.990893	0.353047	0.0601076
rseP CDS	forward	0	0	0.0210383	0.954017	1600.91	CDS	EAM_RS04025	EAM_0826	WP_004159457.1	sigma E protease regulator RseP	0.991297	0.364846	0.0576636
NCS2 family permease CDS	reverse	0	0	0.0207862	0.953459	1274.75	CDS	EAM_RS17005	EAM_3460	WP_004161188.1	NCS2 family permease	0.991297	0.356149	0.0583637
YbaK/prolyl-tRNA synthetase associated domain-containing protein CDS	forward	0	0	0.0205228	0.955474	405.188	CDS	EAM_RS10395	EAM_2149	WP_004158289.1	YbaK/prolyl-tRNA synthetase associated domain-containing protein	0.991679	0.367567	0.0558341
hypothetical protein CDS	forward	0	0	0.0198202	0.9674	153.982	CDS	EAM_RS19435		WP_155118287.1	hypothetical protein	NA	0.484958	0.04087
nrdB CDS	forward	0	0	0.0196645	0.954273	1496.16	CDS	EAM_RS10985	EAM_2267	WP_004158555.1	ribonucleotide-diphosphate reductase subunit beta	0.991297	0.342935	0.0573417
DUF3828 domain-containing protein CDS	forward	0	0	0.0195946	0.960364	375.554	CDS	EAM_RS01630	EAM_0312	WP_004160420.1	DUF3828 domain-containing protein	0.991965	0.394286	0.0496964
phosphatase PAP2 family protein CDS	forward	0	0	0.0193797	0.953626	669.9	CDS	EAM_RS10790	EAM_2226	WP_004158445.1	phosphatase PAP2 family protein	0.991297	0.333249	0.058154
era CDS	reverse	0	0	0.0185262	0.961003	2186.14	CDS	EAM_RS12255	EAM_2513	WP_004159188.1	GTPase Era	0.99225	0.378902	0.0488944
nuoM CDS	reverse	0	0	0.0181669	0.971286	4352.43	CDS	EAM_RS11065	EAM_2281	WP_004162616.1	NADH-quinone oxidoreductase subunit M	0.992457	0.504701	0.0359953
lolB CDS	reverse	0	0	0.017536	0.958492	434.465	CDS	EAM_RS07685	EAM_1584	WP_004157308.1	lipoprotein insertase outer membrane protein LolB	0.991679	0.336934	0.0520459
gsiB CDS	forward	0	0	0.0170988	0.962654	1881.74	CDS	EAM_RS06290	EAM_1287	WP_004156837.1	glutathione ABC transporter substrate-binding protein GsiB	0.992453	0.365175	0.0468237
DUF1456 family protein CDS	reverse	0	0	0.0167708	0.970996	734.356	CDS	EAM_RS01035	EAM_0196	WP_004154947.1	DUF1456 family protein	0.992457	0.461249	0.0363595
PDR/VanB family oxidoreductase CDS	reverse	0	0	0.0167089	0.961401	240.749	CDS	EAM_RS16400	EAM_3339	WP_004160964.1	PDR/VanB family oxidoreductase	0.992285	0.345259	0.0483954
phage repressor protein CI CDS	reverse	0	0	0.0163206	0.969728	379.316	CDS	EAM_RS02660	EAM_0528	WP_004159984.1	phage repressor protein CI	0.992457	0.430064	0.0379494
lipoprotein CDS	forward	0	0	0.0162667	0.968295	251.743	CDS	EAM_RS00965	EAM_0182	WP_013035763.1	lipoprotein	0.992457	0.409262	0.0397464
integrase CDS	forward	0	0	0.0155625	0.973588	53.2563	CDS	EAM_RS08780	EAM_1821	WP_004157665.1	integrase	NA	0.470047	0.0331085
rssB CDS	reverse	0	0	0.0153436	0.969715	899.376	CDS	EAM_RS09250	EAM_1919	WP_004157798.1	two-component system response regulator RssB	0.992457	0.404141	0.0379659
lolE CDS	forward	0	0	0.0153382	0.968252	856.259	CDS	EAM_RS07325	EAM_1507	WP_004157190.1	lipoprotein-releasing ABC transporter permease subunit LolE	0.992457	0.385372	0.039801
ybeY CDS	reverse	0	0	0.0152236	0.967074	505.052	CDS	EAM_RS05520	EAM_1139	WP_004156637.1	rRNA maturation RNase YbeY	0.992457	0.368801	0.0412787
hypothetical protein CDS	forward	0	0	0.0148615	0.966547	720.302	CDS	EAM_RS08365	EAM_1722	WP_004157524.1	hypothetical protein	0.992457	0.35436	0.0419391
glmM CDS	reverse	0	0	0.0146797	0.97502	932.817	CDS	EAM_RS15080	EAM_3076	WP_004155123.1	phosphoglucosamine mutase	0.993887	0.46881	0.0313127
dacB CDS	forward	0	0	0.0146572	0.973905	1347.42	CDS	EAM_RS15110	EAM_3082	WP_004155111.1	serine-type D-Ala-D-Ala carboxypeptidase	0.99355	0.448075	0.0327115
recD CDS	reverse	0	0	0.0142259	0.966872	620.595	CDS	EAM_RS13380	EAM_2728	WP_004155732.1	exodeoxyribonuclease V subunit alpha	0.992457	0.342531	0.0415315
CsbD family protein CDS	forward	0	0	0.0139905	0.976923	9079.07	CDS	EAM_RS01450	EAM_0266	WP_004160488.1	CsbD family protein	0.993887	0.483659	0.0289264
pstC CDS	reverse	0	0	0.0138648	0.965675	582.894	CDS	EAM_RS17035	EAM_3466	WP_004161216.1	phosphate ABC transporter permease PstC	0.992457	0.322188	0.0430333
queE CDS	reverse	0	0	0.0137448	0.970435	272.859	CDS	EAM_RS13230	EAM_2701	WP_004155774.1	7-carboxy-7-deazaguanine synthase QueE	0.992457	0.370856	0.0370623
transcriptional regulator CDS	forward	0	0	0.0134094	0.979381	101.203	CDS	EAM_RS19710		WP_168385081.1	transcriptional regulator	NA	0.518831	0.0258454
rnd CDS	reverse	0	0	0.0132803	0.969266	984.098	CDS	EAM_RS09420	EAM_1955	WP_004157856.1	ribonuclease D	0.992457	0.344683	0.0385291
ABC transporter permease CDS	forward	0	0	0.0128021	0.977146	1124.97	CDS	EAM_RS05170	EAM_1058	WP_004156466.1	ABC transporter permease	0.993887	0.44689	0.0286471
nuoK CDS	reverse	0	0	0.0127889	0.978884	1076.36	CDS	EAM_RS11075	EAM_2283	WP_004158589.1	NADH-quinone oxidoreductase subunit NuoK	0.9945	0.483192	0.0264675
hflC CDS	forward	0	0	0.0125221	0.972413	2627.35	CDS	EAM_RS02270	EAM_0439	WP_004160130.1	protease modulator HflC	0.992457	0.362101	0.0345819
elyC CDS	reverse	0	0	0.0125056	0.97195	770.197	CDS	EAM_RS06560	EAM_1348	WP_004156935.1	envelope biogenesis factor ElyC	0.992457	0.355646	0.0351631
HlyD family type I secretion periplasmic adaptorsubunit CDS	reverse	0	0	0.0124174	0.978239	636.861	CDS	EAM_RS16530	EAM_3365	WP_004161026.1	HlyD family type I secretion periplasmic adaptorsubunit	0.994484	0.455233	0.0272771
ccmD CDS	reverse	0	0	0.0120161	0.970461	92.4356	CDS	EAM_RS11425	EAM_2355	WP_004158755.1	heme exporter protein CcmD	NA	0.324498	0.0370298
prolyl oligopeptidase family serine peptidase CDS	reverse	0	0	0.0118077	0.969278	804.015	CDS	EAM_RS09595	EAM_1991	WP_013036077.1	prolyl oligopeptidase family serine peptidase	0.992457	0.306579	0.0385143
degS CDS	forward	0	0	0.0117513	0.976207	1022.83	CDS	EAM_RS15295	EAM_3120	WP_013036276.1	outer membrane-stress sensor serine endopeptidase DegS	0.993887	0.394014	0.0298246
trmA CDS	reverse	0	0	0.011575	0.966768	615.1	CDS	EAM_RS00735	EAM_0146	WP_004154884.1	tRNA (uridine(54)-C5)-methyltransferase TrmA	0.992457	0.277828	0.0416625
rbsK CDS	forward	0	0	0.010607	0.979504	428.217	CDS	EAM_RS00090	EAM_0019	WP_013035744.1	ribokinase	0.9945	0.412876	0.0256904
rsmI CDS	forward	0	0	0.0105008	0.979662	532.11	CDS	EAM_RS02475	EAM_0482	WP_004160064.1	16S rRNA (cytidine(1402)-2'-O)-methyltransferase	0.9945	0.411919	0.0254925
recN CDS	forward	0	0	0.00922362	0.978462	1151.72	CDS	EAM_RS12340	EAM_2529	WP_004159213.1	DNA repair protein RecN	0.994484	0.341651	0.0269972
Grx4 family monothiol glutaredoxin CDS	forward	0	0	0.00868105	0.983705	3025.59	CDS	EAM_RS08085	EAM_1665	WP_004157429.1	Grx4 family monothiol glutaredoxin	0.996106	0.425032	0.0204245
LysR family transcriptional regulator CDS	forward	0	0	0.0082137	0.980298	401.091	CDS	EAM_RS03085	EAM_0627	WP_004159809.1	LysR family transcriptional regulator	0.9945	0.332599	0.0246955
degP CDS	forward	0	0	0.00804976	0.982195	4581.35	CDS	EAM_RS03965	EAM_0814	WP_004159492.1	serine endoprotease DegP	0.995941	0.360703	0.0223169
DUF3820 family protein CDS	reverse	0	0	0.00794225	0.979973	351.935	CDS	EAM_RS11615	EAM_2386	WP_004158903.1	DUF3820 family protein	0.9945	0.316386	0.025103
zipA CDS	reverse	0	0	0.0073776	0.984937	3457.26	CDS	EAM_RS11625	EAM_2388	WP_004158906.1	cell division protein ZipA	0.996984	0.390754	0.0188804
(2Fe-2S)-binding protein CDS	reverse	0	0	0.0071506	0.988621	37.5794	CDS	EAM_RS12105	EAM_2484	WP_004159124.1	(2Fe-2S)-binding protein	NA	0.501383	0.0142618
alcohol dehydrogenase catalytic domain-containing protein CDS	forward	0	0	0.00667516	0.988295	283.628	CDS	EAM_RS02545	EAM_0502	WP_004160023.1	alcohol dehydrogenase catalytic domain-containing protein	0.997904	0.454988	0.0146711
NCS2 family permease CDS	forward	0	0	0.00638102	0.989253	818.753	CDS	EAM_RS01655	EAM_0319	WP_004160409.1	NCS2 family permease	0.997904	0.473727	0.0134698
nadE CDS	reverse	0	0	0.00636725	0.988256	816.713	CDS	EAM_RS07830	EAM_1614	WP_004157356.1	ammonia-dependent NAD(+) synthetase	0.997904	0.432568	0.0147197
MATE family efflux transporter CDS	reverse	0	0	0.00517848	0.988248	791.251	CDS	EAM_RS08050	EAM_1658	WP_004157415.1	MATE family efflux transporter	0.997904	0.351568	0.0147297
lptB CDS	forward	0	0	0.00453743	0.990919	1016.25	CDS	EAM_RS15210	EAM_3103	WP_004155087.1	LPS export ABC transporter ATP-binding protein	0.997978	0.398675	0.0113813
GNAT family N-acetyltransferase CDS	reverse	0	0	0.00418736	0.990385	321.312	CDS	EAM_RS11040	EAM_2277	WP_004162613.1	GNAT family N-acetyltransferase	0.997978	0.347485	0.0120505
ptsN CDS	forward	0	0	0.00407566	0.99199	956.797	CDS	EAM_RS15225	EAM_3106	WP_004155083.1	PTS IIA-like nitrogen regulatory protein PtsN	0.997978	0.405984	0.010039
ilvI CDS	forward	0	0	0.00277132	0.994051	1750.34	CDS	EAM_RS03360	EAM_0685	WP_004159728.1	acetolactate synthase 3 large subunit	0.998291	0.371696	0.00745589
gpsA CDS	forward	0	0	0.00214837	0.995944	1440.79	CDS	EAM_RS00505	EAM_0096	WP_004154825.1	NAD(P)H-dependent glycerol-3-phosphate dehydrogenase	0.998594	0.422601	0.00508367
tsaD CDS	reverse	0	0	0.00170343	0.996669	701.837	CDS	EAM_RS14710	EAM_3002	WP_004155209.1	tRNA (adenosine(37)-N6)-threonylcarbamoyltransferase complex transferase subunit TsaD	0.998863	0.407987	0.00417521
fadD CDS	reverse	0	0	0.00133109	0.997261	2235.07	CDS	EAM_RS09425	EAM_1956	WP_013036071.1	long-chain-fatty-acid--CoA ligase FadD	0.999091	0.387811	0.00343233
aroP CDS	reverse	0	0	0.000775637	0.998467	547.392	CDS	EAM_RS03635	EAM_0745	WP_004159650.1	aromatic amino acid transporter AroP	0.999167	0.403736	0.00192115
fbaA CDS	reverse	0	0	0.000499194	0.999167	9489.75	CDS	EAM_RS13795	EAM_2811	WP_004155517.1	class II fructose-bisphosphate aldolase	0.999167	0.478122	0.00104407
parE CDS	reverse	0	0	0.00044093	0.998993	2037.15	CDS	EAM_RS14615	EAM_2983	WP_004155234.1	DNA topoisomerase IV subunit B	0.999167	0.349509	0.00126157
NAD(P)/FAD-dependent oxidoreductase CDS	reverse	0	0	-0.000537519	0.999036	586.73	CDS	EAM_RS16330	EAM_3322	WP_004160921.1	NAD(P)/FAD-dependent oxidoreductase	0.999167	0.44508	-0.00120769
cold shock domain-containing protein CDS	reverse	0	0	-0.00100648	0.997651	671.948	CDS	EAM_RS11955	EAM_2454	WP_004159066.1	cold shock domain-containing protein	0.999114	0.341808	-0.00294458
APC family permease CDS	reverse	0	0	-0.00192022	0.996034	1689.55	CDS	EAM_RS10345	EAM_2137	WP_004158268.1	APC family permease	0.998594	0.386342	-0.00497026
galR CDS	forward	0	0	-0.00202301	0.995001	460.783	CDS	EAM_RS13590	EAM_2770	WP_004155630.1	HTH-type transcriptional regulator GalR	0.998291	0.322908	-0.00626497
YbjC family protein CDS	forward	0	0	-0.00229842	0.993915	605.895	CDS	EAM_RS06330	EAM_1298	WP_004156853.1	YbjC family protein	0.998291	0.301371	-0.00762655
glpD CDS	forward	0	0	-0.00230718	0.994078	574.033	CDS	EAM_RS16040	EAM_3265	WP_004160746.1	glycerol-3-phosphate dehydrogenase	0.998291	0.310837	-0.00742247
purR CDS	reverse	0	0	-0.00231301	0.994876	459.935	CDS	EAM_RS08075	EAM_1663	WP_004157424.1	HTH-type transcriptional repressor PurR	0.998291	0.360161	-0.00642215
prmC CDS	forward	0	0	-0.00308751	0.994483	587.575	CDS	EAM_RS07700	EAM_1587	WP_004157312.1	peptide chain release factor N(5)-glutamine methyltransferase	0.998291	0.446504	-0.00691486
fumC CDS	forward	0	0	-0.00321778	0.99202	2206.59	CDS	EAM_RS08285	EAM_1705	WP_004157497.1	class II fumarate hydratase	0.997978	0.32171	-0.0100021
proY CDS	forward	0	0	-0.00405568	0.99279	1069.83	CDS	EAM_RS04675	EAM_0954	WP_004156238.1	proline-specific permease ProY	0.998273	0.448838	-0.00903594
greB CDS	forward	0	0	-0.00449124	0.990209	195.187	CDS	EAM_RS15985	EAM_3254	WP_004160716.1	transcription elongation factor GreB	NA	0.366004	-0.012271
baeS CDS	forward	0	0	-0.00452873	0.98923	353.344	CDS	EAM_RS10585	EAM_2186	WP_004158356.1	two-component system sensor histidine kinase BaeS	0.997904	0.335494	-0.0134987
sdhD CDS	forward	0	0	-0.00472596	0.992131	1326.23	CDS	EAM_RS05700	EAM_1169	WP_004156670.1	succinate dehydrogenase membrane anchor subunit	0.997978	0.479186	-0.00986246
nadA CDS	forward	0	0	-0.00476078	0.991584	341.107	CDS	EAM_RS18140	EAM_1187		quinolinate synthase NadA	0.997978	0.451328	-0.0105484
metK CDS	forward	0	0	-0.00514589	0.990055	1198.34	CDS	EAM_RS13865	EAM_2826	WP_004155472.1	methionine adenosyltransferase	0.997978	0.412857	-0.0124641
corC CDS	reverse	0	0	-0.00565293	0.9895	1426.81	CDS	EAM_RS05515	EAM_1138	WP_004156636.1	CNNM family magnesium/cobalt transport protein CorC	0.997904	0.429541	-0.0131604
dacA CDS	reverse	0	0	-0.00588712	0.987115	1412.81	CDS	EAM_RS05435	EAM_1122	WP_013035939.1	D-alanyl-D-alanine carboxypeptidase DacA	0.997904	0.364542	-0.0161494
nrdG CDS	forward	0	0	-0.00606208	0.987469	390.962	CDS	EAM_RS14995	EAM_3060	WP_004155141.1	anaerobic ribonucleoside-triphosphate reductase-activating protein	0.997904	0.385982	-0.0157056
omptin family outer membrane protease CDS	reverse	0	0	-0.00635854	0.982448	1374.3	CDS	EAM_RS03620	EAM_0742	WP_044601116.1	omptin family outer membrane protease	0.995941	0.289018	-0.0220005
crr CDS	forward	0	0	-0.0065877	0.989471	4983.11	CDS	EAM_RS11655	EAM_2393	WP_004158920.1	PTS glucose transporter subunit IIA	0.997904	0.499205	-0.0131964
response regulator transcription factor CDS	reverse	0	0	-0.00677937	0.983469	481.121	CDS	EAM_RS11665	EAM_2395	WP_004158923.1	response regulator transcription factor	0.996106	0.327192	-0.0207199
hypothetical protein CDS	forward	0	0	-0.00688303	0.985419	259.86	CDS	EAM_RS14330	EAM_2924	WP_004155312.1	hypothetical protein	0.997102	0.376623	-0.0182757
aldose 1-epimerase family protein CDS	reverse	0	0	-0.00750836	NA	3908.5	CDS	EAM_RS16930	EAM_3444	WP_004161156.1	aldose 1-epimerase family protein	NA	0.575888	-0.0130379
cas3 CDS	forward	0	0	-0.00935035	0.971902	1902.37	CDS	EAM_RS03720	EAM_0762	WP_004159622.1	CRISPR-associated helicase/endonuclease Cas3	0.992457	0.265466	-0.0352224
syd CDS	reverse	0	0	-0.0094801	0.976195	452.43	CDS	EAM_RS13290	EAM_2713	WP_004155753.1	SecY-interacting protein	0.993887	0.317698	-0.02984
type I secretion system permease/ATPase CDS	reverse	0	0	-0.00967758	0.983286	923.786	CDS	EAM_RS16535	EAM_3366	WP_004161028.1	type I secretion system permease/ATPase	0.996106	0.461958	-0.0209491
arfB CDS	forward	0	0	-0.0109085	0.972103	214.653	CDS	EAM_RS04105	EAM_0842	WP_004159418.1	aminoacyl-tRNA hydrolase	0.992457	0.311938	-0.0349702
sapB CDS	forward	0	0	-0.0115197	0.97645	553.933	CDS	EAM_RS08885	EAM_1843	WP_004157704.1	putrescine ABC transporter permease SapB	0.993887	0.390243	-0.0295192
lptF CDS	reverse	0	0	-0.0124566	0.971618	718.503	CDS	EAM_RS14910	EAM_3043	WP_004155163.1	LPS export ABC transporter permease LptF	0.992457	0.350115	-0.0355785
mdoH CDS	forward	0	0	-0.0129109	0.976417	4539.99	CDS	EAM_RS06910	EAM_1418	WP_004157043.1	glucans biosynthesis glucosyltransferase MdoH	0.993887	0.436745	-0.0295616
potassium/proton antiporter CDS	forward	0	0	-0.0130562	0.970095	886.634	CDS	EAM_RS09350	EAM_1940	WP_004157826.1	potassium/proton antiporter	0.992457	0.348266	-0.0374891
bssS CDS	reverse	0	0	-0.0140517	0.977079	8424.53	CDS	EAM_RS06950	EAM_1428	WP_004157053.1	biofilm formation regulator BssS	0.993887	0.489074	-0.0287313
PepSY domain-containing protein CDS	reverse	0	0	-0.0144981	0.959624	963.125	CDS	EAM_RS02735	EAM_0560	WP_004159941.1	PepSY domain-containing protein	0.991679	0.286382	-0.050625
FAD-dependent oxidoreductase CDS	forward	0	0	-0.0145875	0.962438	673.39	CDS	EAM_RS10125	EAM_2094	WP_004158162.1	FAD-dependent oxidoreductase	0.992453	0.309754	-0.0470939
universal stress protein CDS	reverse	0	0	-0.0148762	0.969492	1071.02	CDS	EAM_RS11505	EAM_2370	WP_004158784.1	universal stress protein	0.992457	0.388968	-0.0382454
tauC CDS	reverse	0	0	-0.015	0.971107	281.004	CDS	EAM_RS15795	EAM_3217	WP_004160642.1	taurine ABC transporter permease TauC	0.992457	0.414139	-0.0362197
Nramp family divalent metal transporter CDS	reverse	0	0	-0.0152597	0.97247	2193.33	CDS	EAM_RS11545	EAM_2378	WP_004158804.1	Nramp family divalent metal transporter	0.992457	0.442179	-0.0345103
secD CDS	forward	0	0	-0.0159814	0.968545	2225.38	CDS	EAM_RS04720	EAM_0963	WP_004156255.1	protein translocase subunit SecD	0.992457	0.405277	-0.0394334
IMPACT family protein CDS	forward	0	0	-0.0165477	0.967018	655.487	CDS	EAM_RS01130	EAM_0215	WP_004154970.1	IMPACT family protein	0.992457	0.400202	-0.0413484
YaiI/YqxD family protein CDS	forward	0	0	-0.0168551	0.957609	650.876	CDS	EAM_RS04555	EAM_0930	WP_004156173.1	YaiI/YqxD family protein	0.991679	0.317099	-0.0531541
YacC family pilotin-like protein CDS	reverse	0	0	-0.0169659	0.964245	129.128	CDS	EAM_RS03790	EAM_0776	WP_013035878.1	YacC family pilotin-like protein	NA	0.378474	-0.0448271
YfgM family protein CDS	reverse	0	0	-0.0171963	0.963436	1443.45	CDS	EAM_RS12050	EAM_2473	WP_004159105.1	YfgM family protein	0.992457	0.375122	-0.0458421
tolR CDS	forward	0	0	-0.0184445	0.966023	509.059	CDS	EAM_RS05745	EAM_1178	WP_004156679.1	colicin uptake protein TolR	0.992457	0.432999	-0.0425972
cpoB CDS	forward	0	0	-0.019854	0.959724	1611.23	CDS	EAM_RS05765	EAM_1182	WP_004156683.1	cell division protein CpoB	0.991679	0.393152	-0.0504995
YcbK family protein CDS	forward	0	0	-0.0199984	0.95875	873.409	CDS	EAM_RS06590	EAM_1354	WP_004156941.1	YcbK family protein	0.991679	0.386654	-0.0517216
phoA CDS	reverse	0	0	-0.0213538	0.962483	409.54	CDS	EAM_RS09905	EAM_2052	WP_004158079.1	alkaline phosphatase	0.992453	0.453971	-0.0470378
peptide ABC transporter substrate-binding protein CDS	reverse	0.01	-0.01	-0.0221394	0.946542	1529.04	CDS	EAM_RS08825	EAM_1831	WP_004162354.1	peptide ABC transporter substrate-binding protein	0.987775	0.330193	-0.06705
YfiM family lipoprotein CDS	forward	0.01	-0.01	-0.0225473	0.941756	334.31	CDS	EAM_RS12740	EAM_2611	WP_013036181.1	YfiM family lipoprotein	0.98418	0.308602	-0.0730627
nth CDS	reverse	0	0	-0.0226767	0.948144	693.273	CDS	EAM_RS08200	EAM_1688	WP_004157463.1	endonuclease III	0.988691	0.348669	-0.065038
ubiE CDS	forward	0	0	-0.0227005	0.959237	2198.28	CDS	EAM_RS01065	EAM_0202	WP_004154955.1	bifunctional demethylmenaquinone methyltransferase/2-methoxy-6-polyprenyl-1,4-benzoquinol methylase UbiE	0.991679	0.444145	-0.0511106
mnmE CDS	forward	0	0	-0.0229634	0.953762	739.718	CDS	EAM_RS16995	EAM_3458	WP_013036320.1	tRNA uridine-5-carboxymethylaminomethyl(34) synthesis GTPase MnmE	0.991297	0.396033	-0.0579836
OmpA family protein CDS	forward	0	0	-0.0234918	0.959304	931.317	CDS	EAM_RS01915	EAM_0371	WP_004160280.1	OmpA family protein	0.991679	0.46038	-0.051027
slyA CDS	forward	0.01	-0.01	-0.0239408	0.941749	1396.53	CDS	EAM_RS08145	EAM_1677	WP_013036026.1	transcriptional regulator SlyA	0.98418	0.327636	-0.0730715
hypothetical protein CDS	reverse	0	0	-0.0245961	0.965568	173.046	CDS	EAM_RS19070	EAM_0330	WP_127133428.1	hypothetical protein	NA	0.569777	-0.0431679
hypothetical protein CDS	forward	0.01	-0.01	-0.0246577	0.941051	370.663	CDS	EAM_RS14430	EAM_2944	WP_004155287.1	hypothetical protein	0.98418	0.333441	-0.0739494
DUF1365 domain-containing protein CDS	reverse	0	0	-0.0252255	0.950196	329.419	CDS	EAM_RS06075	EAM_1243	WP_004156780.1	DUF1365 domain-containing protein	0.989697	0.403862	-0.0624607
ubiH CDS	reverse	0	0	-0.0252711	0.956539	869.592	CDS	EAM_RS13705	EAM_2793	WP_004155569.1	2-octaprenyl-6-methoxyphenyl hydroxylase	0.991679	0.463709	-0.0544977
NUDIX domain-containing protein CDS	forward	0.01	-0.01	-0.0264411	0.940142	1166.55	CDS	EAM_RS05040	EAM_1030	WP_004156386.1	NUDIX domain-containing protein	0.98418	0.352118	-0.0750917
hemG CDS	forward	0.01	-0.01	-0.02711	0.934964	525.457	CDS	EAM_RS01140	EAM_0217	WP_004154973.1	menaquinone-dependent protoporphyrinogen IX dehydrogenase	0.982293	0.332227	-0.081601
DNA topoisomerase III CDS	reverse	0.01	-0.01	-0.0271296	0.940036	587.347	CDS	EAM_RS09280	EAM_1924	WP_004157807.1	DNA topoisomerase III	0.98418	0.360646	-0.075225
lptC CDS	forward	0.01	-0.01	-0.0275231	0.933884	1333.2	CDS	EAM_RS15200	EAM_3101	WP_004155089.1	LPS export ABC transporter periplasmic protein LptC	0.982293	0.331769	-0.0829588
ppdD CDS	reverse	0	0	-0.0282252	0.937901	87.2959	CDS	EAM_RS03585	EAM_0731	WP_004159671.1	prepilin peptidase-dependent pilin	NA	0.362284	-0.0779089
envC CDS	reverse	0.01	-0.01	-0.0298667	0.924682	1198.72	CDS	EAM_RS00485	EAM_0092	WP_033477523.1	murein hydrolase activator EnvC	0.980878	0.315923	-0.0945378
type IVB secretion system protein IcmH/DotU CDS	reverse	0.01	-0.01	-0.0301909	0.927398	679.46	CDS	EAM_RS07775	EAM_1603	WP_004157332.1	type IVB secretion system protein IcmH/DotU	0.981382	0.331334	-0.091119
proC CDS	reverse	0.01	-0.01	-0.0304089	0.942016	1033.48	CDS	EAM_RS04550	EAM_0929	WP_004156171.1	pyrroline-5-carboxylate reductase	0.98418	0.418071	-0.0727362
CidA/LrgA family protein CDS	forward	0	0	-0.0305255	0.951079	89.614	CDS	EAM_RS01670	EAM_0322	WP_004160397.1	CidA/LrgA family protein	NA	0.497544	-0.0613523
hypothetical protein CDS	reverse	0.01	-0.01	-0.0306528	0.924848	321.142	CDS	EAM_RS16440	EAM_3346	WP_004160981.1	hypothetical protein	0.980878	0.324957	-0.0943286
pstA CDS	reverse	0.01	-0.01	-0.0318814	0.921506	666.943	CDS	EAM_RS11905	EAM_2444	WP_004159042.1	phosphate ABC transporter permease PstA	0.979997	0.323548	-0.098537
kefB CDS	reverse	0.01	-0.01	-0.0320224	0.912435	1197.69	CDS	EAM_RS15770	EAM_3212	WP_004160631.1	glutathione-regulated potassium-efflux system protein KefB	0.977967	0.291198	-0.109968
GNAT family N-acetyltransferase CDS	forward	0.01	-0.01	-0.0320379	0.925741	325.885	CDS	EAM_RS14950	EAM_3051	WP_004155153.1	GNAT family N-acetyltransferase	0.981382	0.343739	-0.0932042
ABC-F family ATPase CDS	forward	0.01	-0.01	-0.0326147	0.922041	1536.1	CDS	EAM_RS06265	EAM_1282	WP_004156829.1	ABC-F family ATPase	0.980185	0.333269	-0.0978631
pstA CDS	reverse	0.01	-0.01	-0.0330303	0.918161	363.549	CDS	EAM_RS17030	EAM_3465	WP_004161214.1	phosphate ABC transporter permease PstA	0.979997	0.32146	-0.102751
cgtA CDS	reverse	0.01	-0.01	-0.0336179	0.937746	1156.78	CDS	EAM_RS15125	EAM_3085	WP_004155108.1	Obg family GTPase CgtA	0.983481	0.430431	-0.0781029
yeaG CDS	forward	0.01	-0.01	-0.0339582	0.93497	8547.7	CDS	EAM_RS09335	EAM_1935	WP_004157821.1	protein kinase YeaG	0.982293	0.41619	-0.0815929
YbaN family protein CDS	reverse	0.01	-0.01	-0.0344318	0.931073	204.418	CDS	EAM_RS04435	EAM_0904	WP_004156123.1	YbaN family protein	0.981382	0.398081	-0.0864943
serA CDS	reverse	0.01	-0.01	-0.0344671	0.931016	1654.32	CDS	EAM_RS13730	EAM_2798	WP_004155549.1	phosphoglycerate dehydrogenase	0.981382	0.398158	-0.0865665
DNA cytosine methyltransferase CDS	reverse	0.01	-0.01	-0.0345978	0.917383	631.911	CDS	EAM_RS10045	EAM_2080	WP_004158132.1	DNA cytosine methyltransferase	0.979997	0.333533	-0.103731
sdiA CDS	forward	0.01	-0.01	-0.0360959	0.94239	386.721	CDS	EAM_RS06815	EAM_1400	WP_004157020.1	transcriptional regulator SdiA	0.984194	0.499486	-0.0722659
ribosome-associated protein CDS	reverse	0.01	-0.01	-0.0361559	0.907095	756.594	CDS	EAM_RS02395	EAM_0466	WP_004160082.1	ribosome-associated protein	0.974922	0.309809	-0.116704
wecB CDS	forward	0.01	-0.01	-0.036334	0.919282	1130.73	CDS	EAM_RS00865	EAM_0166	WP_004163751.1	UDP-N-acetylglucosamine 2-epimerase (non-hydrolyzing)	0.979997	0.358544	-0.101338
sohB CDS	reverse	0.01	-0.01	-0.0371013	0.920276	893.805	CDS	EAM_RS09020	EAM_1871	WP_004157738.1	protease SohB	0.979997	0.370695	-0.100086
thpR CDS	reverse	0	0	-0.0376351	0.929555	146.669	CDS	EAM_RS03870	EAM_0795	WP_004159534.1	RNA 2',3'-cyclic phosphodiesterase	NA	0.425714	-0.0884048
pyridoxal phosphate-dependent aminotransferase CDS	forward	0.01	-0.01	-0.0376621	0.903897	1427.15	CDS	EAM_RS11130	EAM_2294	WP_004158618.1	pyridoxal phosphate-dependent aminotransferase	0.974268	0.311927	-0.12074
ornithine decarboxylase CDS	reverse	0.01	-0.01	-0.0376812	0.900523	2197.92	CDS	EAM_RS13980	EAM_2850	WP_004155423.1	ornithine decarboxylase	0.972451	0.301448	-0.125001
dusC CDS	forward	0.01	-0.01	-0.037964	0.901748	342.876	CDS	EAM_RS05995	EAM_1227	WP_004156761.1	tRNA dihydrouridine(16) synthase DusC	0.973389	0.307517	-0.123453
skp CDS	forward	0.01	-0.01	-0.0387724	0.940852	3921.62	CDS	EAM_RS04035	EAM_0828	WP_013035892.1	molecular chaperone Skp	0.98418	0.522549	-0.0741986
2OG-Fe dioxygenase family protein CDS	reverse	0	0	-0.038996	0.923253	193.953	CDS	EAM_RS09555	EAM_1983	WP_004157899.1	2OG-Fe dioxygenase family protein	NA	0.404788	-0.0963369
DUF2058 domain-containing protein CDS	reverse	0.01	-0.01	-0.0392569	0.889033	662.641	CDS	EAM_RS11965	EAM_2456	WP_004159074.1	DUF2058 domain-containing protein	0.967708	0.281356	-0.139527
iolD CDS	reverse	0.01	-0.01	-0.0393962	0.934756	646.248	CDS	EAM_RS16240	EAM_3305	WP_004160870.1	3D-(3,5/4)-trihydroxycyclohexane-1,2-dione acylhydrolase (decyclizing)	0.982293	0.481248	-0.0818626
MFS transporter CDS	forward	0.01	-0.01	-0.039519	0.90526	1061.21	CDS	EAM_RS06490	EAM_1333	WP_004156904.1	MFS transporter	0.974268	0.332038	-0.11902
FdhF/YdeP family oxidoreductase CDS	forward	0.01	-0.01	-0.0414844	0.905349	1643.32	CDS	EAM_RS08940	EAM_1854	WP_004157719.1	FdhF/YdeP family oxidoreductase	0.974268	0.348881	-0.118907
pncB CDS	reverse	0.01	-0.01	-0.0416268	0.919705	1032	CDS	EAM_RS06615	EAM_1359	WP_013035973.1	nicotinate phosphoribosyltransferase	0.979997	0.412943	-0.100805
VOC family protein CDS	forward	0	0	-0.0417512	0.921689	177.171	CDS	EAM_RS04080	EAM_0837	WP_004159428.1	VOC family protein	NA	0.424705	-0.0983064
dcuS CDS	reverse	0.01	-0.01	-0.0429015	0.927717	1142.94	CDS	EAM_RS07500	EAM_1542	WP_004157261.1	sensor histidine kinase	0.981382	0.47291	-0.090718
peptidoglycan glycosyltransferase FtsI CDS	forward	0.01	-0.01	-0.0438483	0.897332	1336.95	CDS	EAM_RS03390	EAM_0692	WP_004159720.1	peptidoglycan glycosyltransferase FtsI	0.971494	0.339824	-0.129032
MFS transporter CDS	forward	0.01	-0.01	-0.0438536	0.899083	1375.55	CDS	EAM_RS08320	EAM_1712	WP_004157512.1	MFS transporter	0.972049	0.345794	-0.12682
YpfN family protein CDS	forward	0.01	-0.01	-0.0442098	0.92006	619.692	CDS	EAM_RS11780	EAM_2419	WP_004158988.1	YpfN family protein	0.979997	0.440523	-0.100358
aminoimidazole riboside kinase CDS	reverse	0.01	-0.01	-0.0445266	0.930633	306.816	CDS	EAM_RS07750	EAM_1598	WP_004157324.1	aminoimidazole riboside kinase	0.981382	0.511515	-0.0870484
DinI family protein CDS	reverse	0	0	-0.0446616	0.893319	188.232	CDS	EAM_RS07420	EAM_1527	WP_004157220.1	DinI family protein	NA	0.333032	-0.134106
cspD CDS	reverse	0.01	-0.01	-0.0448274	0.93517	3345.42	CDS	EAM_RS06425	EAM_1318	WP_004156882.1	cold shock-like protein CspD	0.982293	0.5511	-0.0813417
pstB CDS	reverse	0.02	-0.02	-0.0461149	0.87663	418.937	CDS	EAM_RS11900	EAM_2443	WP_004159041.1	phosphate ABC transporter ATP-binding protein	0.965429	0.29705	-0.155243
[truncated: 1,599 more rows]

## Sheet: Del8 vs Del 8+dgcB
Name	Direction	Differential Expression Absolute Confidence	Differential Expression Confidence	Differential Expression Log2 Ratio	Differential Expression p-value	Differential Expression Base Mean	NCBI Feature Key	locus_tag	old_locus_tag	protein_id	product	Differential Expression Adjusted p-value	Differential Expression Log2 Standard Error	Differential Expression Wald Statistic
[truncated: 1,565 more rows]

[truncated: 3 more sheets: Del8vs Del8+dgcC, Del8 vs Del8+dgcD, Del8 vs Del8+dgcE]
